# Supplementary material for: Extracellular vesicles released by human retinal pigment epithelium mediate increased polarised secretion of drusen proteins in response to AMD stressors
Source: J Extracell Vesicles. 2021 Nov 8;10(13):e12165. doi: 10.1002/jev2.12165 (PMC8575963; doi:10.1002/jev2.12165)
Supplement: Supplementary file 8 — TableS1 [file JEV2-10-e12165-s005.xls]

## Sheet: Exosome_enrichment
Table S1. Enrichment pathways analysis of induced-primary RPE-derived extracellular vesicles
ID	GeneRatio	BgRatio	pvalue	p.adjust	qvalue	geneID	Count
GO_BLOOD_MICROPARTICLE	27/168	36/2013	4.92657e-23	5.36503e-19	4.87108e-19	C1S/IGHG1/IGHG3/IGHA1/IGHG2/IGHG4/C1R/CFB/ITIH4/TF/IGKC/APOE/APOA2/FN1/HPX/IGKV4-1/GSN/ANXA5/C4A/C4B/CLU/HSPA8/SLC2A1/YWHAZ/ACTG1/ACTA1/LGALS3BP	27
GO_HUMORAL_IMMUNE_RESPONSE	22/168	35/2013	2.85504e-16	1.34653e-12	1.22255e-12	CPB2/C1S/IGHG1/IGHG3/IGHA1/IGHG2/IGHG4/C1R/CD81/CFB/CFI/IGKC/HPX/GAPDH/IGKV4-1/C4A/C4B/IGLC6/CLU/S100A7/DCD/PGLYRP2	22
GO_HUMORAL_IMMUNE_RESPONSE_MEDIATED_BY_CIRCULATING_IMMUNOGLOBULIN	16/168	18/2013	3.70944e-16	1.34653e-12	1.22255e-12	C1S/IGHG1/IGHG3/IGHA1/IGHG2/IGHG4/C1R/CD81/CFI/IGKC/HPX/IGKV4-1/C4A/C4B/IGLC6/CLU	16
GO_REGULATION_OF_HUMORAL_IMMUNE_RESPONSE	17/168	21/2013	9.52566e-16	2.59336e-12	2.35459e-12	CPB2/C1S/IGHG1/IGHG3/IGHG2/IGHG4/C1R/CD81/CFB/CFI/IGKC/HPX/IGKV4-1/C4A/C4B/IGLC6/CLU	17
GO_DEFENSE_RESPONSE	54/168	218/2013	2.13401e-15	4.64788e-12	4.21996e-12	C1S/IGHG1/IGHG3/IGHA1/IGHG2/IGHG4/C1R/CFB/ITIH4/CFI/APP/KLKB1/IRF3/SOD1/CST3/IGKC/APOE/APOA2/FN1/HPX/ANXA1/GAPDH/GSN/TUBB/EPRS/HSP90AB1/VIM/GSTP1/C4A/C4B/IGLC6/CLU/MIF/FLNA/PSMA4/PSMA5/S100A7/SERPINF1/PRCP/PSMD7/B2M/TMSB4X/ACTG1/TUBB4B/DCD/HSPG2/PRDX1/DHX9/LGALS3BP/DNAJC3/KARS/NONO/PGLYRP2/LGMN	54
GO_IMMUNE_EFFECTOR_PROCESS	62/168	280/2013	2.89092e-15	5.24701e-12	4.76392e-12	CPB2/CTSH/C1S/IGHG1/IGHG3/IGHA1/IGHG2/IGHG4/C1R/CD81/CFB/NPC2/CFI/APP/FTH1/IRF3/IDH1/CST3/IGKC/APOA2/TTR/HPX/ALDOA/CSTB/ANXA1/IGKV4-1/GSN/TUBB/PSAP/HSP90AA1/HSP90AB1/GSTP1/ALDOC/C4A/C4B/IGLC6/CLU/HSPA8/EEF2/MIF/PKM/GM2A/FLNA/PSMA5/S100A7/PRCP/PSMD7/VCP/CDC42/B2M/ACTG1/TUBB4B/DSG1/PRDX1/DHX9/DSC1/DNAJC3/KARS/GGH/ATP6V0A1/PGLYRP2/CALML5	62
GO_COMPLEMENT_ACTIVATION	17/168	22/2013	3.89155e-15	6.05414e-12	5.49674e-12	CPB2/C1S/IGHG1/IGHG3/IGHA1/IGHG2/IGHG4/C1R/CD81/CFB/CFI/IGKC/IGKV4-1/C4A/C4B/IGLC6/CLU	17
ZHONG_SECRETOME_OF_LUNG_CANCER_AND_FIBROBLAST	31/168	78/2013	4.80346e-15	6.53871e-12	5.9367e-12	CD81/CFB/TF/NPC2/ENPP2/APP/CLSTN1/LDHA/CST3/APOH/FN1/ENO1/P4HB/HSP90AB1/GSTP1/SPARC/ANXA4/CLU/EEF2/PKM/PSMA4/CALR/PSMA5/COL18A1/VCP/TPI1/YWHAE/YWHAZ/NUCB1/PRDX1/LGALS3BP	31
GO_B_CELL_MEDIATED_IMMUNITY	16/168	20/2013	1.01231e-14	1.22489e-11	1.11212e-11	C1S/IGHG1/IGHG3/IGHA1/IGHG2/IGHG4/C1R/CD81/CFI/IGKC/HPX/IGKV4-1/C4A/C4B/IGLC6/CLU	16
ZHONG_SECRETOME_OF_LUNG_CANCER_AND_ENDOTHELIUM	21/168	36/2013	1.25483e-14	1.36651e-11	1.24069e-11	CFB/TF/CLSTN1/LDHA/FN1/GAPDH/ENO1/TUBB/VIM/CLU/EEF2/PPIB/TKT/COL18A1/VCP/TPI1/YWHAE/YWHAZ/PRDX1/LGALS3BP/IGFBP7	21
GO_LYMPHOCYTE_MEDIATED_IMMUNITY	21/168	37/2013	2.69642e-14	2.66945e-11	2.42368e-11	CTSH/C1S/IGHG1/IGHG3/IGHA1/IGHG2/IGHG4/C1R/CD81/CFI/IGKC/HPX/IGKV4-1/TUBB/C4A/C4B/IGLC6/CLU/B2M/TUBB4B/PRDX1	21
GO_SECRETION	67/168	346/2013	1.92612e-13	1.74795e-10	1.58702e-10	CPB2/CTSH/F5/ITIH4/TF/NPC2/EZR/APP/FTH1/OC90/AQP1/IRF3/IDH1/SOD1/CST3/APOA2/APOH/FN1/TTR/ALDOA/CSTB/ANXA1/GAPDH/SLC25A5/SCG5/GSN/TUBB/PSAP/HSP90AA1/HSP90AB1/ANXA5/GSTP1/SPARC/ANXA4/ALDOC/CLU/HSPA8/SLC2A1/EEF2/PDIA4/MIF/PKM/GM2A/FLNA/CANX/PSMA5/S100A7/MYH10/PRCP/PSMD7/VCP/B2M/TMSB4X/TUBB4B/DSG1/DHX9/LGALS3BP/DSC1/DNAJC3/KARS/SFRP1/PDCD6IP/GGH/ATP6V0A1/C1QTNF5/CALML5/TLN1	67
GO_ADAPTIVE_IMMUNE_RESPONSE_BASED_ON_SOMATIC_RECOMBINATION_OF_IMMUNE_RECEPTORS_BUILT_FROM_IMMUNOGLOBULIN_SUPERFAMILY_DOMAINS	19/168	33/2013	3.55024e-13	2.97401e-10	2.7002e-10	CTSH/C1S/IGHG1/IGHG3/IGHA1/IGHG2/IGHG4/C1R/CD81/CFI/IGKC/HPX/ANXA1/IGKV4-1/C4A/C4B/IGLC6/CLU/B2M	19
GO_CELL_ACTIVATION	57/168	274/2013	1.21915e-12	9.48322e-10	8.61011e-10	CTSH/IGHG1/IGHG3/IGHA1/IGHG2/IGHG4/CD81/NPC2/APP/FTH1/IDH1/SOD1/CST3/IGKC/APOE/TTR/ALDOA/CSTB/ANXA1/HSPB1/GSN/TUBB/PSAP/HSP90AA1/HSP90AB1/GSTP1/ALDOC/IGLC6/CLU/HSPA8/EEF2/MIF/PKM/GM2A/FLNA/PSMA5/S100A7/PRCP/PSMD7/VCP/CDC42/B2M/YWHAZ/ACTG1/TUBB4B/DSG1/PRDX1/DSC1/DNAJC3/KARS/SFRP1/GGH/ATP6V0A1/PGLYRP2/CALML5/STOML2/TLN1	57
GO_LEUKOCYTE_MEDIATED_IMMUNITY	50/168	221/2013	1.67925e-12	1.21914e-09	1.10689e-09	CTSH/C1S/IGHG1/IGHG3/IGHA1/IGHG2/IGHG4/C1R/CD81/NPC2/CFI/FTH1/IDH1/CST3/IGKC/TTR/HPX/ALDOA/CSTB/IGKV4-1/GSN/TUBB/PSAP/HSP90AA1/HSP90AB1/GSTP1/ALDOC/C4A/C4B/IGLC6/CLU/HSPA8/EEF2/MIF/PKM/GM2A/PSMA5/S100A7/PRCP/PSMD7/VCP/B2M/TUBB4B/DSG1/PRDX1/DSC1/DNAJC3/GGH/ATP6V0A1/CALML5	50
REACTOME_COMPLEMENT_CASCADE	13/168	16/2013	2.75396e-12	1.84537e-09	1.67547e-09	CPB2/C1S/IGHG1/IGHG2/IGHG4/C1R/CD81/CFB/CFI/IGKV4-1/C4A/C4B/CLU	13
ZHONG_SECRETOME_OF_LUNG_CANCER_AND_MACROPHAGE	20/168	40/2013	2.88075e-12	1.84537e-09	1.67547e-09	CTSH/CD81/CFB/NPC2/ENPP2/APP/CLSTN1/LDHA/CST3/FN1/ENO1/HSP90AB1/CLU/PPIB/PSMA4/COL18A1/TPI1/YWHAZ/PRDX1/LGALS3BP	20
GO_COLLAGEN_CONTAINING_EXTRACELLULAR_MATRIX	28/168	80/2013	5.03766e-12	3.04779e-09	2.76718e-09	CTSH/ELN/ITIH4/APOE/APOH/FN1/HPX/CSTB/ANXA1/PSAP/ANXA5/SPARC/ANXA4/CLU/PKM/CALR/S100A7/SERPINF1/COL18A1/ANXA11/MFAP2/FBLN2/HSPG2/LGALS3BP/EFEMP1/NID2/IGFBP7/SFRP1	28
GO_REGULATION_OF_IMMUNE_EFFECTOR_PROCESS	24/168	60/2013	7.06435e-12	4.04899e-09	3.6762e-09	CPB2/C1S/IGHG1/IGHG3/IGHG2/IGHG4/C1R/CD81/CFB/CFI/IGKC/APOA2/HPX/ANXA1/IGKV4-1/C4A/C4B/IGLC6/CLU/MIF/B2M/DHX9/KARS/PGLYRP2	24
GO_EXTRACELLULAR_MATRIX	29/168	87/2013	8.21601e-12	4.47362e-09	4.06174e-09	CTSH/ELN/ITIH4/OC90/APOE/APOH/FN1/HPX/CSTB/ANXA1/PSAP/ANXA5/SPARC/ANXA4/CLU/PKM/CALR/S100A7/SERPINF1/COL18A1/ANXA11/MFAP2/FBLN2/HSPG2/LGALS3BP/EFEMP1/NID2/IGFBP7/SFRP1	29
GO_ADAPTIVE_IMMUNE_RESPONSE	20/168	42/2013	9.26382e-12	4.80395e-09	4.36166e-09	CTSH/C1S/IGHG1/IGHG3/IGHA1/IGHG2/IGHG4/C1R/CD81/CFI/IGKC/HPX/ANXA1/IGKV4-1/C4A/C4B/IGLC6/CLU/B2M/IGLV3-9	20
GO_VESICLE_LUMEN	38/168	145/2013	1.38028e-11	6.83238e-09	6.20333e-09	CTSH/F5/ITIH4/TF/NPC2/APP/IDH1/APOE/APOH/FN1/TTR/HPX/ALDOA/CSTB/GSN/TUBB/HSP90AA1/HSP90AB1/GSTP1/SPARC/ALDOC/CLU/HSPA8/EEF2/MIF/PKM/GM2A/CALR/PSMA5/S100A7/PSMD7/VCP/B2M/TMSB4X/TUBB4B/LGALS3BP/DNAJC3/GGH	38
REACTOME_INNATE_IMMUNE_SYSTEM	57/168	290/2013	1.60153e-11	7.54197e-09	6.84758e-09	CPB2/CTSH/C1S/IGHG1/IGHG2/IGHG4/C1R/CD81/CFB/NPC2/CFI/APP/FTH1/IRF3/CTSV/IDH1/CST3/TTR/ALDOA/CSTB/IGKV4-1/GSN/TUBB/PSAP/HSP90AA1/HSP90AB1/GSTP1/ALDOC/C4A/C4B/TXN/CLU/HSPA8/EEF2/MIF/PKM/GM2A/PSMA4/PSMA5/S100A7/PRCP/PSMD7/VCP/CDC42/B2M/ACTG1/TUBB4B/DCD/DSG1/DHX9/DSC1/DNAJC3/GGH/ATP6V0A1/PGLYRP2/LGMN/CALML5	57
GO_CELL_SURFACE	30/168	95/2013	1.66214e-11	7.54197e-09	6.84758e-09	IGHG1/IGHG3/IGHA1/IGHG2/IGHG4/TF/APP/CTSV/CLSTN1/IGKC/APOH/ANXA1/ENO1/P4HB/HSP90AA1/ANXA5/SPARC/ANXA4/IGLC6/CLU/HSPA5/PDIA4/MIF/CAPN2/CALR/PEBP1/PDIA3/B2M/SFRP1/TLN1	30
GO_INNATE_IMMUNE_RESPONSE	38/168	154/2013	1.02243e-10	4.45371e-08	4.04366e-08	C1S/IGHG1/IGHG3/IGHA1/IGHG2/IGHG4/C1R/CFB/CFI/APP/IRF3/IGKC/APOE/HPX/ANXA1/GAPDH/GSN/TUBB/EPRS/HSP90AB1/VIM/C4A/C4B/IGLC6/CLU/MIF/PSMA4/PSMA5/S100A7/PSMD7/B2M/ACTG1/TUBB4B/PRDX1/DHX9/NONO/PGLYRP2/LGMN	38
GO_SECRETORY_GRANULE	48/168	240/2013	6.44354e-10	2.69885e-07	2.45037e-07	CTSH/F5/ITIH4/TF/NPC2/APP/FTH1/CTSV/IDH1/SOD1/CST3/APOH/FN1/TTR/ALDOA/CSTB/SCG5/GSN/TUBB/PSAP/HSP90AA1/HSP90AB1/GSTP1/SPARC/ALDOC/CLU/HSPA8/EEF2/MIF/PKM/GM2A/CALR/PSMA5/S100A7/PRCP/ANXA11/PSMD7/VCP/B2M/TMSB4X/TUBB4B/DSG1/LGALS3BP/DSC1/DNAJC3/GGH/ATP6V0A1/CALML5	48
GO_POSITIVE_REGULATION_OF_IMMUNE_RESPONSE	36/168	150/2013	8.3395e-10	3.3636e-07	3.05392e-07	CPB2/C1S/IGHG1/IGHG3/IGHA1/IGHG2/IGHG4/C1R/CD81/CFB/EZR/CFI/IRF3/IGKC/HPX/ANXA1/IGKV4-1/HSP90AA1/HSP90AB1/C4A/C4B/IGLC6/CLU/MIF/PSMA4/PSMA5/PSMD7/CDC42/B2M/ACTG1/DHX9/KARS/NONO/PGLYRP2/LGMN/STOML2	36
GO_REGULATION_OF_IMMUNE_RESPONSE	39/168	172/2013	8.75124e-10	3.40361e-07	3.09024e-07	CPB2/CTSH/C1S/IGHG1/IGHG3/IGHA1/IGHG2/IGHG4/C1R/CD81/CFB/EZR/CFI/IRF3/IGKC/APOE/APOA2/HPX/ANXA1/IGKV4-1/HSP90AA1/HSP90AB1/C4A/C4B/IGLC6/CLU/MIF/PSMA4/PSMA5/PSMD7/CDC42/B2M/ACTG1/DHX9/KARS/NONO/PGLYRP2/LGMN/STOML2	39
GO_REGULATION_OF_IMMUNE_SYSTEM_PROCESS	46/168	227/2013	1.04632e-09	3.92911e-07	3.56736e-07	CPB2/CTSH/C1S/IGHG1/IGHG3/IGHA1/IGHG2/IGHG4/C1R/CD81/CFB/EZR/CFI/APP/IRF3/SOD1/IGKC/APOE/APOA2/HPX/ANXA1/IGKV4-1/GSN/HSP90AA1/HSP90AB1/C4A/C4B/IGLC6/CLU/MIF/PSMA4/CALR/PSMA5/S100A7/PSMD7/CDC42/B2M/HIST1H4A/ACTG1/DHX9/KARS/NONO/SFRP1/PGLYRP2/LGMN/STOML2	46
NABA_MATRISOME	26/168	86/2013	1.32319e-09	4.80316e-07	4.36094e-07	CTSH/ELN/ITIH4/CTSV/CST3/FN1/HPX/CSTB/ANXA1/ANXA5/SPARC/ANXA4/IGFBP5/S100A7/SERPINF1/COL18A1/ANXA11/MFAP2/FBLN2/HSPG2/EFEMP1/NID2/IGFBP7/SFRP1/C1QTNF5/CRISPLD1	26
GO_RETINA_HOMEOSTASIS	9/168	2013-10-01	1.4932e-09	5.08156e-07	4.61371e-07	IGHG3/IGHA1/TF/SOD1/IGKC/HSPB1/B2M/ACTG1/PRDX1	9
REACTOME_INITIAL_TRIGGERING_OF_COMPLEMENT	9/168	2013-10-01	1.4932e-09	5.08156e-07	4.61371e-07	C1S/IGHG1/IGHG2/IGHG4/C1R/CFB/IGKV4-1/C4A/C4B	9
HALLMARK_COAGULATION	17/168	39/2013	2.13026e-09	7.02986e-07	6.38263e-07	CPB2/CTSH/C1S/C1R/CFB/TF/CFI/KLKB1/CTSV/FN1/ANXA1/GSN/SPARC/CLU/CAPN2/DCT/LGMN	17
GO_POSITIVE_REGULATION_OF_IMMUNE_SYSTEM_PROCESS	39/168	178/2013	2.59632e-09	8.31587e-07	7.55023e-07	CPB2/C1S/IGHG1/IGHG3/IGHA1/IGHG2/IGHG4/C1R/CD81/CFB/EZR/CFI/APP/IRF3/IGKC/HPX/ANXA1/IGKV4-1/HSP90AA1/HSP90AB1/C4A/C4B/IGLC6/CLU/MIF/PSMA4/CALR/PSMA5/S100A7/PSMD7/CDC42/B2M/ACTG1/DHX9/KARS/NONO/PGLYRP2/LGMN/STOML2	39
GO_RESPONSE_TO_INORGANIC_SUBSTANCE	29/168	108/2013	2.98501e-09	9.28763e-07	8.43253e-07	TF/APP/STIM1/AQP1/LDHA/SOD1/ANXA1/GSN/PSAP/ANXA5/SPARC/TXN/HSPA5/EEF2/CAPN2/CALR/PEBP1/GDI1/SERPINF1/COL18A1/ANXA11/VCP/B2M/ACTG1/ACTA1/PRDX1/HNRNPD/GGH/LGMN	29
GO_SECRETORY_VESICLE	49/168	263/2013	5.52967e-09	1.67272e-06	1.51872e-06	CTSH/F5/ITIH4/TF/NPC2/APP/FTH1/CTSV/IDH1/SOD1/CST3/APOH/FN1/TTR/ALDOA/CSTB/SCG5/GSN/TUBB/PSAP/HSP90AA1/HSP90AB1/GSTP1/SPARC/ALDOC/CLU/HSPA8/EEF2/MIF/PKM/GM2A/CALR/PSMA5/PEBP1/S100A7/PRCP/ANXA11/PSMD7/VCP/B2M/TMSB4X/TUBB4B/DSG1/LGALS3BP/DSC1/DNAJC3/GGH/ATP6V0A1/CALML5	49
GO_EXOCYTOSIS	50/168	273/2013	6.78607e-09	1.99731e-06	1.81342e-06	CTSH/F5/ITIH4/TF/NPC2/APP/FTH1/IDH1/SOD1/CST3/APOH/FN1/TTR/ALDOA/CSTB/ANXA1/GSN/TUBB/PSAP/HSP90AA1/HSP90AB1/ANXA5/GSTP1/SPARC/ALDOC/CLU/HSPA8/EEF2/MIF/PKM/GM2A/FLNA/PSMA5/S100A7/MYH10/PRCP/PSMD7/VCP/B2M/TMSB4X/TUBB4B/DSG1/LGALS3BP/DSC1/DNAJC3/PDCD6IP/GGH/ATP6V0A1/CALML5/TLN1	50
GO_REGULATION_OF_B_CELL_ACTIVATION	10/168	14/2013	9.48419e-09	2.71797e-06	2.46773e-06	IGHG1/IGHG3/IGHA1/IGHG2/IGHG4/CD81/IGKC/IGLC6/MIF/SFRP1	10
GO_SIGNALING_RECEPTOR_BINDING	40/168	195/2013	1.22892e-08	3.43153e-06	3.11559e-06	IGHG1/IGHG3/IGHA1/IGHG2/IGHG4/CD81/TF/APP/IDH1/IGKC/APOE/APOA2/FN1/TTR/ANXA1/P4HB/TUBB/PSAP/ANXA5/UCHL1/IGLC6/CLU/HSPA8/MIF/FLNA/CALR/CANX/PEBP1/S100A7/BCAP31/VCP/CDC42/TUBB4B/HSPG2/EFEMP1/TIMM50/SFRP1/PDCD6IP/STOML2/TLN1	40
GO_IMMUNOGLOBULIN_RECEPTOR_BINDING	8/168	2013-09-01	1.68491e-08	4.58718e-06	4.16484e-06	IGHG1/IGHG3/IGHA1/IGHG2/IGHG4/IGKC/IGLC6/FLNA	8
GO_PLATELET_DEGRANULATION	16/168	39/2013	1.91249e-08	5.07976e-06	4.61207e-06	F5/ITIH4/TF/APP/SOD1/APOH/FN1/ALDOA/PSAP/ANXA5/SPARC/CLU/FLNA/TMSB4X/LGALS3BP/TLN1	16
GO_EXTERNAL_SIDE_OF_PLASMA_MEMBRANE	15/168	35/2013	2.68336e-08	6.95757e-06	6.31699e-06	IGHG1/IGHG3/IGHA1/IGHG2/IGHG4/TF/CTSV/IGKC/ANXA1/P4HB/ANXA5/IGLC6/CAPN2/CALR/B2M	15
GO_NEGATIVE_REGULATION_OF_MULTICELLULAR_ORGANISMAL_PROCESS	30/168	125/2013	2.78528e-08	7.05388e-06	6.40444e-06	CPB2/EZR/APP/KLKB1/IRF3/SOD1/CST3/APOE/APOA2/APOH/FN1/ANXA1/HSP90AB1/VIM/ANXA5/GSTP1/SPARC/ANXA4/IGFBP5/CALR/GDI1/SERPINF1/B2M/TMSB4X/HIST1H4A/HSPG2/EFEMP1/SFRP1/PGLYRP2/LGMN	30
HSIAO_LIVER_SPECIFIC_GENES	17/168	45/2013	2.94507e-08	7.19469e-06	6.53229e-06	CPB2/C1S/F5/C1R/CFB/ITIH4/TF/CFI/KLKB1/SOD1/APOE/APOA2/APOH/TTR/HPX/C4A/SERPINF1	17
GO_INFLAMMATORY_RESPONSE	21/168	67/2013	2.97301e-08	7.19469e-06	6.53229e-06	ITIH4/APP/KLKB1/IRF3/SOD1/APOE/APOA2/FN1/ANXA1/GSTP1/C4A/C4B/CLU/MIF/SERPINF1/PRCP/TMSB4X/HSPG2/DHX9/KARS/PGLYRP2	21
SMID_BREAST_CANCER_NORMAL_LIKE_UP	15/168	36/2013	4.2689e-08	1.00461e-05	9.1212e-06	C1S/IGHG1/IGHA1/C1R/TF/CFI/ENPP2/AQP1/IGKC/IGKV4-1/CLU/COL18A1/PTGDS/EFEMP1/SFRP1	15
REACTOME_RESPONSE_TO_ELEVATED_PLATELET_CYTOSOLIC_CA2PLUS	17/168	46/2013	4.3358e-08	1.00461e-05	9.1212e-06	F5/ITIH4/TF/APP/SOD1/APOH/FN1/ALDOA/PSAP/ANXA5/SPARC/CLU/HSPA5/FLNA/TMSB4X/LGALS3BP/TLN1	17
GO_CALCIUM_ION_BINDING	26/168	100/2013	4.60762e-08	1.04535e-05	9.49109e-06	C1S/C1R/ENPP2/STIM1/OC90/CLSTN1/ANXA1/GSN/ANXA5/SPARC/ANXA4/HIST1H1E/HSPA5/CAPN2/CALR/CANX/S100A7/ANXA11/FBLN2/HSPG2/DSG1/NUCB1/DSC1/EFEMP1/NID2/CALML5	26
GO_PIGMENT_GRANULE	20/168	63/2013	5.13709e-08	1.14169e-05	1.03658e-05	TPP1/P4HB/HSP90AA1/HSP90AB1/HSPA5/HSPA8/SLC2A1/PDIA4/PPIB/CANX/PDIA3/SERPINF1/DCT/ANXA11/YWHAE/YWHAZ/PRDX1/PDCD6IP/GGH/ATP6V0A1	20
GO_PHAGOCYTOSIS	20/168	64/2013	6.93742e-08	1.51097e-05	1.37186e-05	IGHG1/IGHG3/IGHA1/IGHG2/IGHG4/SOD1/IGKC/APOA2/ANXA1/IGKV4-1/GSN/HSP90AA1/HSP90AB1/C4A/C4B/IGLC6/CALR/ANXA11/CDC42/ACTG1	20
IGLESIAS_E2F_TARGETS_UP	18/168	53/2013	7.7949e-08	1.66444e-05	1.5112e-05	ITM2B/ELN/ENPP2/APOE/GSN/TUBB/SPARC/HNRNPA2B1/IGFBP5/SERPINF1/COL18A1/MFAP2/CDC42/B2M/ACTG1/TUBA1B/FBLN2/NID2	18
GO_POSITIVE_REGULATION_OF_B_CELL_ACTIVATION	9/168	13/2013	8.55004e-08	1.74237e-05	1.58195e-05	IGHG1/IGHG3/IGHA1/IGHG2/IGHG4/CD81/IGKC/IGLC6/MIF	9
KEGG_COMPLEMENT_AND_COAGULATION_CASCADES	9/168	13/2013	8.55004e-08	1.74237e-05	1.58195e-05	CPB2/C1S/F5/C1R/CFB/CFI/KLKB1/C4A/C4B	9
GO_CYTOKINE_SECRETION	11/168	20/2013	8.63983e-08	1.74237e-05	1.58195e-05	EZR/IRF3/APOA2/FN1/ANXA1/GAPDH/ANXA4/MIF/TMSB4X/DHX9/KARS	11
GO_ACTIVATION_OF_IMMUNE_RESPONSE	30/168	132/2013	1.06954e-07	2.11769e-05	1.92272e-05	CPB2/C1S/IGHG1/IGHG3/IGHA1/IGHG2/IGHG4/C1R/CD81/CFB/EZR/CFI/IRF3/IGKC/IGKV4-1/HSP90AA1/HSP90AB1/C4A/C4B/IGLC6/CLU/PSMA4/PSMA5/PSMD7/CDC42/ACTG1/NONO/PGLYRP2/LGMN/STOML2	30
GO_ENDOCYTOSIS	28/168	118/2013	1.13762e-07	2.21227e-05	2.00859e-05	SNX12/IGHG1/IGHG3/IGHA1/IGHG2/IGHG4/CD81/TF/EZR/CFI/ENPP2/APP/IGKC/APOE/HPX/IGKV4-1/GSN/HSP90AA1/SPARC/IGLC6/CLU/CALR/CANX/CDC42/B2M/ACTG1/HSPG2/LGALS3BP	28
GO_RESPONSE_TO_BIOTIC_STIMULUS	28/168	119/2013	1.38286e-07	2.642e-05	2.39875e-05	IGHG1/IGHG3/IGHA1/IGHG2/IGHG4/NPC2/IRF3/IGKC/GAPDH/HSPB1/ENO1/VIM/GSTP1/SPARC/C4B/IGLC6/CLU/HSPA5/MIF/CAPN2/FLNA/S100A7/CCT5/B2M/DCD/DHX9/DNAJC3/PGLYRP2	28
GO_IMMUNOGLOBULIN_COMPLEX	7/168	2013-08-01	1.8675e-07	3.33394e-05	3.02699e-05	IGHG1/IGHG3/IGHA1/IGHG2/IGHG4/IGKC/IGLC6	7
GO_MHC_CLASS_II_PROTEIN_COMPLEX_BINDING	7/168	2013-08-01	1.8675e-07	3.33394e-05	3.02699e-05	CD81/HSP90AA1/HSP90AB1/HSPA8/PKM/ANXA11/YWHAE	7
GO_MHC_PROTEIN_COMPLEX_BINDING	7/168	2013-08-01	1.8675e-07	3.33394e-05	3.02699e-05	CD81/HSP90AA1/HSP90AB1/HSPA8/PKM/ANXA11/YWHAE	7
MODULE_130	7/168	2013-08-01	1.8675e-07	3.33394e-05	3.02699e-05	C1S/C1R/CFB/CFI/C4A/C4B/CLU	7
GO_SIDE_OF_MEMBRANE	22/168	80/2013	1.91219e-07	3.35867e-05	3.04944e-05	IGHG1/IGHG3/IGHA1/IGHG2/IGHG4/TF/EZR/CTSV/IGKC/ANXA1/P4HB/ANXA5/IGLC6/HSPA8/CAPN2/GM2A/CALR/CANX/BCAP31/B2M/DSG1/NUCB1	22
GO_REGULATION_OF_CELL_ACTIVATION	18/168	56/2013	2.04819e-07	3.52077e-05	3.19662e-05	IGHG1/IGHG3/IGHA1/IGHG2/IGHG4/CD81/APP/SOD1/IGKC/APOE/ANXA1/GSN/IGLC6/MIF/CDC42/KARS/SFRP1/PGLYRP2	18
MODULE_46	13/168	30/2013	2.06914e-07	3.52077e-05	3.19662e-05	C1S/C1R/CD81/CFB/CFI/APOE/FN1/C4B/CLU/SERPINF1/B2M/LGALS3BP/DNAJC3	13
GO_ANTIGEN_BINDING	9/168	14/2013	2.2233e-07	3.72488e-05	3.38193e-05	IGHG1/IGHG3/IGHA1/IGHG2/IGHG4/IGKC/IGKV4-1/IGLC6/IGLV3-9	9
GO_RESPONSE_TO_ANTIBIOTIC	17/168	51/2013	2.52062e-07	4.15903e-05	3.77611e-05	AQP1/LDHA/SOD1/ANXA1/GSN/PSAP/HSP90AA1/GSTP1/SPARC/TXN/CLU/HSPA5/EEF2/CAPN2/PEBP1/HNRNPD/GGH	17
GO_NEGATIVE_REGULATION_OF_PEPTIDE_SECRETION	8/168	2013-11-01	2.66663e-07	4.33428e-05	3.93522e-05	EZR/APOA2/FN1/ANXA1/ANXA5/ANXA4/TMSB4X/SFRP1	8
GO_NEGATIVE_REGULATION_OF_CYTOKINE_SECRETION	6/168	2013-06-01	3.11047e-07	4.8636e-05	4.41582e-05	EZR/APOA2/FN1/ANXA1/ANXA4/TMSB4X	6
REACTOME_CREATION_OF_C4_AND_C2_ACTIVATORS	6/168	2013-06-01	3.11047e-07	4.8636e-05	4.41582e-05	C1S/IGHG1/IGHG2/IGHG4/C1R/IGKV4-1	6
SHIPP_DLBCL_VS_FOLLICULAR_LYMPHOMA_UP	11/168	22/2013	3.12628e-07	4.8636e-05	4.41582e-05	LDHA/ALDOA/ENO1/P4HB/HSP90AA1/HSP90AB1/MIF/PKM/GM2A/CCT5/PRDX1	11
GO_REGULATION_OF_ESTABLISHMENT_OF_PROTEIN_LOCALIZATION	26/168	110/2013	3.75643e-07	5.76163e-05	5.23116e-05	SNX12/EZR/IRF3/APOA2/FN1/ANXA1/GAPDH/SLC25A5/ANXA5/ANXA4/TXN/HSPA8/SLC2A1/MIF/FLNA/GDI1/MYH10/CCT5/BCAP31/YWHAE/TMSB4X/YWHAZ/NUCB1/DHX9/KARS/SFRP1	26
GO_IMPORT_INTO_CELL	29/168	133/2013	4.72534e-07	7.14708e-05	6.48905e-05	SNX12/IGHG1/IGHG3/IGHA1/IGHG2/IGHG4/CD81/TF/EZR/CFI/ENPP2/APP/IGKC/APOE/HPX/IGKV4-1/GSN/EPRS/HSP90AA1/SPARC/IGLC6/CLU/CALR/CANX/CDC42/B2M/ACTG1/HSPG2/LGALS3BP	29
GO_RECEPTOR_MEDIATED_ENDOCYTOSIS	19/168	65/2013	4.96923e-07	7.23165e-05	6.56584e-05	IGHA1/CD81/TF/EZR/CFI/ENPP2/IGKC/APOE/HPX/IGKV4-1/HSP90AA1/SPARC/IGLC6/CLU/CALR/CANX/B2M/HSPG2/LGALS3BP	19
REACTOME_PLATELET_ACTIVATION_SIGNALING_AND_AGGREGATION	19/168	65/2013	4.96923e-07	7.23165e-05	6.56584e-05	F5/ITIH4/TF/APP/SOD1/APOH/FN1/ALDOA/PSAP/ANXA5/SPARC/CLU/HSPA5/FLNA/CDC42/TMSB4X/YWHAZ/LGALS3BP/TLN1	19
GO_RESPONSE_TO_CYTOKINE	37/168	196/2013	4.98048e-07	7.23165e-05	6.56584e-05	IGHG1/IGHG4/ITIH4/IRF3/SOD1/FN1/HPX/ANXA1/GAPDH/SLC25A5/GSN/P4HB/EPRS/HSP90AA1/HSP90AB1/VIM/GSTP1/SPARC/HSPA5/HSPA8/MIF/CAPN2/HNRNPA2B1/PSMA4/CANX/PSMA5/PDIA3/PSMD7/CDC42/B2M/TMSB4X/YWHAZ/ACTG1/TUBA1B/DHX9/KARS/SFRP1	37
GO_CYTOKINE_PRODUCTION	21/168	78/2013	5.54297e-07	7.86605e-05	7.14183e-05	EZR/APP/IRF3/SOD1/APOA2/FN1/ANXA1/GAPDH/HSPB1/HSP90AB1/GSTP1/ANXA4/CLU/MIF/CAPN2/B2M/TMSB4X/DHX9/KARS/PGLYRP2/STOML2	21
GO_NEGATIVE_REGULATION_OF_ESTABLISHMENT_OF_PROTEIN_LOCALIZATION	11/168	23/2013	5.56185e-07	7.86605e-05	7.14183e-05	SNX12/EZR/APOA2/FN1/ANXA1/ANXA5/ANXA4/TXN/GDI1/TMSB4X/SFRP1	11
GO_REGULATION_OF_PEPTIDE_SECRETION	16/168	48/2013	5.83896e-07	8.15209e-05	7.40154e-05	EZR/IRF3/APOA2/FN1/ANXA1/GAPDH/SLC25A5/ANXA5/ANXA4/SLC2A1/MIF/MYH10/TMSB4X/DHX9/KARS/SFRP1	16
GO_RESPONSE_TO_METAL_ION	20/168	72/2013	6.08799e-07	8.39218e-05	7.61952e-05	TF/APP/STIM1/AQP1/SOD1/GSN/ANXA5/SPARC/HSPA5/CALR/PEBP1/GDI1/SERPINF1/ANXA11/B2M/ACTG1/ACTA1/HNRNPD/GGH/LGMN	20
GO_REGULATION_OF_LYMPHOCYTE_ACTIVATION	15/168	43/2013	6.88532e-07	9.37265e-05	8.50972e-05	IGHG1/IGHG3/IGHA1/IGHG2/IGHG4/CD81/SOD1/IGKC/ANXA1/GSN/IGLC6/MIF/CDC42/SFRP1/PGLYRP2	15
GO_PROTEOLYSIS	48/168	294/2013	7.15217e-07	9.6157e-05	8.73039e-05	CPB2/CTSH/SNX12/C1S/C1R/CFB/ITIH4/CFI/APP/KLKB1/AQP1/TPP1/CTSV/CST3/APOE/APOH/FN1/CSTB/GAPDH/SCG5/GSN/ENO1/HSP90AB1/UCHL1/C4A/C4B/CLU/HSPA5/CAPN2/PSMA4/PSMA5/PEBP1/PDIA3/SERPINF1/PRCP/BCAP31/PSMD7/VCP/YWHAE/DCD/DNAJC3/KARS/HSP90AB2P/SFRP1/PDCD6IP/GGH/LGMN/STOML2	48
GO_PHAGOCYTOSIS_RECOGNITION	7/168	2013-09-01	7.81403e-07	0.000103774	9.42197e-05	IGHG1/IGHG3/IGHA1/IGHG2/IGHG4/IGKC/IGLC6	7
MODULE_324	13/168	33/2013	7.91413e-07	0.000103837	9.42771e-05	C1S/C1R/TF/ANXA1/GSN/ANXA5/SPARC/ANXA4/CAPN2/S100A7/FBLN2/DSG1/EFEMP1	13
GO_PEPTIDE_SECRETION	19/168	67/2013	8.39173e-07	0.000108793	9.87763e-05	EZR/IRF3/APOA2/FN1/ANXA1/GAPDH/SLC25A5/ANXA5/ANXA4/SLC2A1/PDIA4/MIF/CANX/MYH10/TMSB4X/DHX9/KARS/SFRP1/C1QTNF5	19
SMID_BREAST_CANCER_LUMINAL_B_DN	19/168	68/2013	1.08092e-06	0.000135608	0.000123122	C1S/IGHG1/IGHA1/ELN/CFI/ENPP2/APP/AQP1/IGKC/ANXA1/IGKV4-1/GSTP1/FLNA/S100A7/MFAP2/FBLN2/EFEMP1/SFRP1/CALML5	19
KEGG_ANTIGEN_PROCESSING_AND_PRESENTATION	9/168	16/2013	1.09582e-06	0.000135608	0.000123122	HSP90AA1/HSP90AB1/HSPA5/HSPA8/CALR/CANX/PDIA3/B2M/LGMN	9
MODULE_164	9/168	16/2013	1.09582e-06	0.000135608	0.000123122	CST3/CSTB/ANXA1/ANXA5/ANXA4/C4B/PEBP1/SERPINF1/DNAJC3	9
SEMENZA_HIF1_TARGETS	9/168	16/2013	1.09582e-06	0.000135608	0.000123122	TF/LDHA/ALDOA/GAPDH/ENO1/ALDOC/SLC2A1/PKM/TPI1	9
GO_POSITIVE_REGULATION_OF_CELL_ACTIVATION	13/168	34/2013	1.18908e-06	0.000145496	0.0001321	IGHG1/IGHG3/IGHA1/IGHG2/IGHG4/CD81/APP/IGKC/ANXA1/IGLC6/MIF/CDC42/KARS	13
GO_RESPONSE_TO_OXYGEN_CONTAINING_COMPOUND	42/168	246/2013	1.30122e-06	0.000157448	0.000142952	CPB2/CTSH/EZR/APP/AQP1/IRF3/CTSV/LDHA/SOD1/APOE/APOA2/ANXA1/GSN/PSAP/EPRS/VIM/ANXA5/GSTP1/SPARC/TXN/CLU/HSPA5/SLC2A1/EEF2/MIF/PKM/CAPN2/IGFBP5/CALR/PEBP1/S100A7/SERPINF1/COL18A1/VCP/DSG1/PRDX1/HNRNPD/IGFBP7/SFRP1/GGH/ATP6V0A1/LGMN	42
GO_CELL_ACTIVATION_INVOLVED_IN_IMMUNE_RESPONSE	37/168	204/2013	1.4348e-06	0.000171703	0.000155894	CTSH/NPC2/APP/FTH1/IDH1/CST3/TTR/ALDOA/CSTB/ANXA1/GSN/TUBB/PSAP/HSP90AA1/HSP90AB1/GSTP1/ALDOC/HSPA8/EEF2/MIF/PKM/GM2A/PSMA5/S100A7/PRCP/PSMD7/VCP/B2M/TUBB4B/DSG1/DSC1/DNAJC3/KARS/GGH/ATP6V0A1/PGLYRP2/CALML5	37
GO_ENDOPLASMIC_RETICULUM_LUMEN	22/168	89/2013	1.45846e-06	0.000172638	0.000156743	F5/TF/APP/CST3/APOE/APOA2/FN1/P4HB/C4A/CLU/HSPA5/PDIA4/PPIB/IGFBP5/CALR/CANX/PDIA3/COL18A1/B2M/NUCB1/DNAJC3/IGFBP7	22
LINDGREN_BLADDER_CANCER_CLUSTER_2B	16/168	51/2013	1.48469e-06	0.000173736	0.00015774	C1S/C1R/ELN/AQP1/GSN/SPARC/C4A/S100A7/SERPINF1/COL18A1/YWHAZ/FBLN2/EFEMP1/DNAJC3/NID2/IGFBP7	16
GO_POSITIVE_REGULATION_OF_MULTICELLULAR_ORGANISMAL_PROCESS	36/168	196/2013	1.49965e-06	0.000173736	0.00015774	CPB2/CTSH/EZR/ENPP2/APP/STIM1/AQP1/IRF3/CLSTN1/SOD1/APOE/APOA2/APOH/FN1/ANXA1/GAPDH/HSPB1/ENO1/SPARC/CLU/HSPA5/MIF/PKM/FLNA/PPIB/CALR/GDI1/SERPINF1/DCT/MFAP2/B2M/TMSB4X/BASP1/DHX9/KARS/LGMN	36
MODULE_75	13/168	35/2013	1.75553e-06	0.000201239	0.000182711	C1S/C1R/CD81/CFB/CFI/APOE/FN1/C4B/CLU/SERPINF1/B2M/LGALS3BP/DNAJC3	13
MODULE_306	8/168	13/2013	1.79586e-06	0.000202844	0.000184169	IDH1/LDHA/ALDOA/GAPDH/ENO1/ALDOC/PKM/TPI1	8
REACTOME_HEMOSTASIS	27/168	126/2013	1.80679e-06	0.000202844	0.000184169	F5/IGHA1/ITIH4/TF/APP/STIM1/KLKB1/SOD1/APOH/FN1/ALDOA/IGKV4-1/PSAP/ANXA5/SPARC/CLU/HSPA5/MIF/FLNA/PRCP/CDC42/TMSB4X/YWHAZ/TUBA1B/TUBB4B/LGALS3BP/TLN1	27
MODULE_58	6/168	2013-07-01	2.02669e-06	0.00022521	0.000204475	C1S/C1R/CFB/CFI/C4B/CLU	6
GNATENKO_PLATELET_SIGNATURE	9/168	17/2013	2.16275e-06	0.000237903	0.000215999	ITM2B/FTH1/SPARC/CLU/PKM/FLNA/B2M/TMSB4X/TLN1	9
GO_MYELOID_LEUKOCYTE_ACTIVATION	36/168	199/2013	2.20534e-06	0.000240161	0.00021805	CTSH/NPC2/APP/FTH1/IDH1/CST3/TTR/ALDOA/CSTB/GSN/TUBB/PSAP/HSP90AA1/HSP90AB1/GSTP1/ALDOC/CLU/HSPA8/EEF2/MIF/PKM/GM2A/PSMA5/S100A7/PRCP/PSMD7/VCP/B2M/TUBB4B/DSG1/DSC1/DNAJC3/KARS/GGH/ATP6V0A1/CALML5	36
GO_LYMPHOCYTE_ACTIVATION	18/168	65/2013	2.45513e-06	0.000264716	0.000240344	IGHG1/IGHG3/IGHA1/IGHG2/IGHG4/CD81/SOD1/IGKC/ANXA1/GSN/IGLC6/MIF/CDC42/B2M/PRDX1/SFRP1/PGLYRP2/STOML2	18
REACTOME_REGULATION_OF_INSULIN_LIKE_GROWTH_FACTOR_IGF_TRANSPORT_AND_UPTAKE_BY_INSULIN_LIKE_GROWTH_FACTOR_BINDING_PROTEINS_IGFBPS	13/168	36/2013	2.54996e-06	0.000272246	0.000247181	F5/TF/APP/CST3/APOE/APOA2/FN1/P4HB/C4A/IGFBP5/NUCB1/DNAJC3/IGFBP7	13
GO_EXTRACELLULAR_STRUCTURE_ORGANIZATION	19/168	72/2013	2.81823e-06	0.000297966	0.000270533	CPB2/ELN/APP/KLKB1/CTSV/CST3/APOE/APOA2/FN1/TTR/P4HB/SPARC/CAPN2/COL18A1/MFAP2/FBLN2/HSPG2/NID2/PDCD6IP	19
GO_HOMEOSTATIC_PROCESS	44/168	271/2013	2.90698e-06	0.000304394	0.000276369	CPB2/CTSH/IGHG3/IGHA1/TF/NPC2/APP/STIM1/FTH1/AQP1/TPP1/SOD1/IGKC/APOE/APOA2/HPX/ALDOA/ANXA1/HSPB1/P4HB/HSP90AA1/HSP90AB1/ANXA5/GSTP1/TXN/PDIA4/MIF/HNRNPA2B1/IGFBP5/CALR/PDIA3/SERPINF1/PRCP/CCT5/BCAP31/MFAP2/B2M/YWHAE/HIST1H4A/ACTG1/PRDX1/HNRNPD/ATP6V0A1/STOML2	44
GO_B_CELL_ACTIVATION	10/168	22/2013	3.38175e-06	0.000350736	0.000318444	IGHG1/IGHG3/IGHA1/IGHG2/IGHG4/CD81/IGKC/IGLC6/MIF/SFRP1	10
GAJATE_RESPONSE_TO_TRABECTEDIN_UP	8/168	14/2013	3.89391e-06	0.000396306	0.000359818	C1R/ANXA1/GSN/ANXA4/CLU/MYH10/NID2/IGFBP7	8
REACTOME_AMYLOID_FIBER_FORMATION	8/168	14/2013	3.89391e-06	0.000396306	0.000359818	ITM2B/APP/CST3/TTR/GSN/B2M/HIST1H4A/HSPG2	8
GO_RESPONSE_TO_BACTERIUM	18/168	67/2013	3.9755e-06	0.000399969	0.000363144	IGHG1/IGHG3/IGHA1/IGHG2/IGHG4/IRF3/IGKC/VIM/GSTP1/SPARC/C4B/IGLC6/MIF/CAPN2/S100A7/B2M/DCD/PGLYRP2	18
GO_PEPTIDASE_REGULATOR_ACTIVITY	12/168	32/2013	4.00336e-06	0.000399969	0.000363144	CTSH/ITIH4/APP/CST3/FN1/CSTB/GAPDH/C4A/C4B/PEBP1/SERPINF1/VCP	12
GO_FICOLIN_1_RICH_GRANULE	19/168	75/2013	5.4882e-06	0.000530674	0.000481816	CTSH/FTH1/IDH1/CST3/ALDOA/CSTB/GSN/HSP90AA1/HSP90AB1/GSTP1/ALDOC/HSPA8/EEF2/MIF/PKM/PSMA5/PSMD7/VCP/CALML5	19
WINTER_HYPOXIA_METAGENE	17/168	62/2013	5.54951e-06	0.000530674	0.000481816	TF/LDHA/FN1/ALDOA/ANXA1/GAPDH/ENO1/VIM/ANXA5/ALDOC/TXN/HSPA5/SLC2A1/MIF/PKM/IGFBP5/TPI1	17
GO_DEFENSE_RESPONSE_TO_BACTERIUM	10/168	23/2013	5.55527e-06	0.000530674	0.000481816	IGHG1/IGHG3/IGHA1/IGHG2/IGHG4/IGKC/IGLC6/S100A7/DCD/PGLYRP2	10
HARRIS_HYPOXIA	10/168	23/2013	5.55527e-06	0.000530674	0.000481816	TF/LDHA/ALDOA/GAPDH/ENO1/VIM/TXN/SLC2A1/MIF/PKM	10
WANG_ESOPHAGUS_CANCER_VS_NORMAL_UP	10/168	23/2013	5.55527e-06	0.000530674	0.000481816	CTSH/C1S/C1R/IRF3/FN1/ANXA5/SPARC/ANXA4/C4A/IGFBP7	10
GO_POSITIVE_REGULATION_OF_RESPONSE_TO_EXTERNAL_STIMULUS	12/168	33/2013	5.83876e-06	0.000552905	0.000502	CPB2/APP/KLKB1/APOH/HSPB1/MIF/CALR/S100A7/TMSB4X/DHX9/KARS/LGMN	12
GO_MEMBRANE_INVAGINATION	9/168	19/2013	7.09005e-06	0.00065992	0.000599162	IGHG1/IGHG3/IGHA1/IGHG2/IGHG4/IGKC/GSN/IGLC6/CDC42	9
GO_TERTIARY_GRANULE_LUMEN	9/168	19/2013	7.09005e-06	0.00065992	0.000599162	CTSH/FTH1/IDH1/CST3/ALDOA/CSTB/ALDOC/B2M/GGH	9
PICCALUGA_ANGIOIMMUNOBLASTIC_LYMPHOMA_UP	14/168	45/2013	7.84968e-06	0.000719208	0.000652991	C1S/C1R/CFB/ENPP2/IDH1/APOE/FN1/SPARC/C4A/CLU/IGFBP5/PTGDS/HSPG2/IGFBP7	14
REACTOME_NEUTROPHIL_DEGRANULATION	33/168	184/2013	7.85912e-06	0.000719208	0.000652991	CTSH/NPC2/FTH1/IDH1/CST3/TTR/ALDOA/CSTB/GSN/TUBB/PSAP/HSP90AA1/HSP90AB1/GSTP1/ALDOC/HSPA8/EEF2/MIF/PKM/GM2A/PSMA5/S100A7/PRCP/PSMD7/VCP/B2M/TUBB4B/DSG1/DSC1/DNAJC3/GGH/ATP6V0A1/CALML5	33
GO_PROTEIN_PROCESSING	12/168	34/2013	8.37495e-06	0.000760027	0.000690052	CPB2/CTSH/SNX12/C1R/KLKB1/APOH/SCG5/GSN/ENO1/CAPN2/LGMN/STOML2	12
GO_REGULATION_OF_RESPONSE_TO_EXTERNAL_STIMULUS	20/168	84/2013	8.56734e-06	0.000771061	0.00070007	CPB2/APP/KLKB1/IRF3/SOD1/APOE/APOH/ANXA1/HSPB1/ANXA5/GSTP1/MIF/CALR/S100A7/SERPINF1/TMSB4X/DHX9/KARS/PGLYRP2/LGMN	20
HSIAO_HOUSEKEEPING_GENES	37/168	219/2013	8.65121e-06	0.000772227	0.000701129	CD81/EIF4G2/NPC2/EZR/FTH1/LDHA/SOD1/CST3/ALDOA/CSTB/GAPDH/HSPB1/SLC25A5/ENO1/PSAP/HSP90AA1/HSP90AB1/VIM/GSTP1/TXN/CLU/EEF2/CAPN2/FLNA/CANX/EEF1D/PEBP1/ANXA11/BCAP31/PSMD7/B2M/TMSB4X/YWHAZ/ACTG1/PRDX1/KARS/NONO	37
GO_ENZYME_REGULATOR_ACTIVITY	29/168	152/2013	8.77406e-06	0.000776825	0.000705304	CTSH/ITIH4/APP/RGS12/DNAJA2/CST3/APOE/APOA2/APOH/FN1/CSTB/ANXA1/GAPDH/HSPB1/SCG5/PSAP/HSP90AA1/HSP90AB1/ANXA5/GSTP1/ANXA4/C4A/C4B/GM2A/PEBP1/GDI1/SERPINF1/VCP/DNAJC3	29
REACTOME_EXTRACELLULAR_MATRIX_ORGANIZATION	17/168	64/2013	8.91211e-06	0.000782684	0.000710623	ELN/APP/KLKB1/CTSV/FN1/TTR/P4HB/SPARC/CAPN2/PPIB/COL18A1/MFAP2/FBLN2/HSPG2/EFEMP1/NID2/PLEC	17
GO_ENZYME_INHIBITOR_ACTIVITY	16/168	58/2013	9.80377e-06	0.000854105	0.000775468	ITIH4/APP/CST3/APOA2/CSTB/ANXA1/GAPDH/HSPB1/SCG5/ANXA5/ANXA4/C4A/C4B/PEBP1/SERPINF1/DNAJC3	16
GO_DEFENSE_RESPONSE_TO_OTHER_ORGANISM	15/168	52/2013	1.03881e-05	0.00089783	0.000815168	IGHG1/IGHG3/IGHA1/IGHG2/IGHG4/IRF3/IGKC/GAPDH/IGLC6/FLNA/S100A7/DCD/DHX9/DNAJC3/PGLYRP2	15
GO_CELLULAR_RESPONSE_TO_INORGANIC_SUBSTANCE	12/168	35/2013	1.18286e-05	0.00101428	0.000920893	TF/APP/AQP1/SOD1/GSN/ANXA5/HSPA5/CALR/SERPINF1/B2M/HNRNPD/LGMN	12
GO_CYTOPLASMIC_VESICLE_PART	52/168	362/2013	1.32322e-05	0.00111255	0.00101012	CTSH/F5/ITM2B/ITIH4/TF/NPC2/APP/FTH1/IDH1/CST3/APOE/APOH/FN1/TTR/HPX/ALDOA/CSTB/ANXA1/GSN/TUBB/PSAP/HSP90AA1/HSP90AB1/GSTP1/SPARC/ALDOC/CLU/HSPA8/EEF2/MIF/PKM/GM2A/CALR/PSMA5/PDIA3/S100A7/DCT/PRCP/PSMD7/VCP/B2M/TMSB4X/TUBB4B/DSG1/LGALS3BP/DSC1/DNAJC3/GGH/ATP6V0A1/LGMN/CALML5/SEC23IP	52
GO_POSITIVE_REGULATION_OF_LYMPHOCYTE_ACTIVATION	11/168	30/2013	1.33446e-05	0.00111255	0.00101012	IGHG1/IGHG3/IGHA1/IGHG2/IGHG4/CD81/IGKC/ANXA1/IGLC6/MIF/CDC42	11
GO_TISSUE_HOMEOSTASIS	11/168	30/2013	1.33446e-05	0.00111255	0.00101012	CTSH/IGHG3/IGHA1/TF/TPP1/SOD1/IGKC/HSPB1/B2M/ACTG1/PRDX1	11
CAIRO_LIVER_DEVELOPMENT_DN	13/168	41/2013	1.33833e-05	0.00111255	0.00101012	CPB2/CTSH/ITIH4/KLKB1/AQP1/APOE/FN1/ANXA1/GSN/PSAP/GM2A/SERPINF1/COL18A1	13
GO_REGULATION_OF_ENDOTHELIAL_CELL_MIGRATION	10/168	25/2013	1.36843e-05	0.00112896	0.00102502	APOE/APOH/ANXA1/HSPB1/SPARC/CALR/SERPINF1/PRCP/TMSB4X/LGMN	10
GO_B_CELL_RECEPTOR_SIGNALING_PATHWAY	7/168	2013-12-01	1.38248e-05	0.00113197	0.00102775	IGHG1/IGHG3/IGHA1/IGHG2/IGHG4/IGKC/IGLC6	7
GO_MOLECULAR_FUNCTION_REGULATOR	35/168	206/2013	1.41434e-05	0.00114563	0.00104016	CTSH/ITIH4/APP/STIM1/RGS12/DNAJA2/CST3/APOE/APOA2/APOH/FN1/TTR/CSTB/ANXA1/GAPDH/HSPB1/SCG5/PSAP/HSP90AA1/HSP90AB1/ANXA5/GSTP1/ANXA4/C4A/C4B/MIF/GM2A/FLNA/PEBP1/GDI1/SERPINF1/VCP/YWHAE/EFEMP1/DNAJC3	35
CHEN_LUNG_CANCER_SURVIVAL	8/168	16/2013	1.44125e-05	0.00114563	0.00104016	ANXA1/ENO1/P4HB/GSTP1/HSPA5/PKM/PEBP1/ACTG1	8
LI_LUNG_CANCER	8/168	16/2013	1.44125e-05	0.00114563	0.00104016	HSPB1/P4HB/TUBB/GSTP1/CALR/CDC42/YWHAZ/PRDX1	8
REACTOME_BINDING_AND_UPTAKE_OF_LIGANDS_BY_SCAVENGER_RECEPTORS	8/168	16/2013	1.44125e-05	0.00114563	0.00104016	IGHA1/FTH1/APOE/HPX/IGKV4-1/HSP90AA1/SPARC/CALR	8
LI_AMPLIFIED_IN_LUNG_CANCER	19/168	80/2013	1.52674e-05	0.0012048	0.00109387	LDHA/IGKC/ALDOA/CSTB/HSPB1/ENO1/P4HB/UCHL1/HSPA5/MIF/PKM/CALR/CANX/TKT/EEF1D/CCT5/YWHAZ/PRDX1/LGALS3BP	19
NABA_CORE_MATRISOME	12/168	36/2013	1.64679e-05	0.00129018	0.00117139	ELN/FN1/SPARC/IGFBP5/COL18A1/MFAP2/FBLN2/HSPG2/EFEMP1/NID2/IGFBP7/CRISPLD1	12
GO_REGULATION_OF_PROTEOLYSIS	26/168	133/2013	1.74126e-05	0.00135445	0.00122975	CPB2/CTSH/SNX12/ITIH4/APP/KLKB1/AQP1/CST3/APOE/FN1/CSTB/GAPDH/GSN/ENO1/HSP90AB1/C4A/C4B/CLU/PEBP1/SERPINF1/BCAP31/VCP/YWHAE/KARS/HSP90AB2P/LGMN	26
GO_ANATOMICAL_STRUCTURE_HOMEOSTASIS	18/168	74/2013	1.82833e-05	0.00141209	0.00128208	CTSH/IGHG3/IGHA1/TF/TPP1/SOD1/IGKC/ALDOA/HSPB1/HSP90AA1/HSP90AB1/HNRNPA2B1/CCT5/B2M/HIST1H4A/ACTG1/PRDX1/HNRNPD	18
GO_RESPONSE_TO_ORGANOPHOSPHORUS	9/168	21/2013	1.94644e-05	0.00149273	0.00135529	EZR/APP/AQP1/LDHA/SOD1/SPARC/HSPA5/IGFBP5/PEBP1	9
GO_REGULATION_OF_PROTEIN_LOCALIZATION	30/168	167/2013	2.13326e-05	0.00160988	0.00146166	SNX12/EZR/IRF3/APOA2/FN1/ANXA1/GAPDH/SLC25A5/GSN/HSP90AA1/HSP90AB1/ANXA5/ANXA4/TXN/HSPA8/SLC2A1/MIF/FLNA/GDI1/MYH10/CCT5/BCAP31/YWHAE/TMSB4X/YWHAZ/NUCB1/DHX9/KARS/HSP90AB2P/SFRP1	30
BIOCARTA_COMP_PATHWAY	5/168	2013-06-01	2.14355e-05	0.00160988	0.00146166	C1S/C1R/CFB/C4A/C4B	5
GO_HIGH_DENSITY_LIPOPROTEIN_PARTICLE	5/168	2013-06-01	2.14355e-05	0.00160988	0.00146166	HDLBP/APOE/APOA2/APOH/CLU	5
GO_TERTIARY_GRANULE	13/168	43/2013	2.39271e-05	0.00177256	0.00160936	CTSH/FTH1/IDH1/CST3/ALDOA/CSTB/ALDOC/PRCP/B2M/DSG1/DSC1/GGH/ATP6V0A1	13
GO_UNFOLDED_PROTEIN_BINDING	13/168	43/2013	2.39271e-05	0.00177256	0.00160936	DNAJA2/SCG5/HSP90AA1/HSP90AB1/HSPA5/HSPA8/PPIB/CALR/CANX/CCT5/TUBB4B/DNAJC3/HSP90AB2P	13
GO_FIBROBLAST_PROLIFERATION	8/168	17/2013	2.53011e-05	0.00186168	0.00169028	FTH1/AQP1/FN1/GSTP1/MIF/DHX9/MORC3/SFRP1	8
GO_MYELOID_LEUKOCYTE_MEDIATED_IMMUNITY	33/168	194/2013	2.56556e-05	0.00187509	0.00170246	CTSH/NPC2/FTH1/IDH1/CST3/TTR/ALDOA/CSTB/GSN/TUBB/PSAP/HSP90AA1/HSP90AB1/GSTP1/ALDOC/HSPA8/EEF2/MIF/PKM/GM2A/PSMA5/S100A7/PRCP/PSMD7/VCP/B2M/TUBB4B/DSG1/DSC1/DNAJC3/GGH/ATP6V0A1/CALML5	33
GO_NEGATIVE_REGULATION_OF_DEVELOPMENTAL_PROCESS	20/168	90/2013	2.59976e-05	0.00188743	0.00171365	CPB2/APP/CST3/APOE/APOH/ANXA1/VIM/SPARC/MIF/IGFBP5/CALR/GDI1/SERPINF1/B2M/HIST1H4A/HSPG2/EFEMP1/SFRP1/PGLYRP2/LGMN	20
GO_BLOOD_VESSEL_MORPHOGENESIS	17/168	69/2013	2.65143e-05	0.00189961	0.00172471	CTSH/ENPP2/STIM1/AQP1/APOE/APOH/FN1/ANXA1/HSPB1/SPARC/PKM/S100A7/SERPINF1/COL18A1/PRCP/HSPG2/SFRP1	17
GSE24574_BCL6_HIGH_VS_LOW_TFH_CD4_TCELL_DN	17/168	69/2013	2.65143e-05	0.00189961	0.00172471	LDHA/CSTB/SLC25A5/ENO1/HSP90AB1/ANXA5/MIF/PKM/PSMA5/HNRNPA3/VCP/YWHAE/ACTG1/ACTA1/PRDX1/GGH/SEC23IP	17
GO_REGULATION_OF_PEPTIDASE_ACTIVITY	18/168	76/2013	2.71443e-05	0.00192075	0.00174391	CTSH/ITIH4/APP/AQP1/CST3/FN1/CSTB/GAPDH/GSN/C4A/C4B/PEBP1/SERPINF1/BCAP31/VCP/YWHAE/KARS/LGMN	18
GO_FC_RECEPTOR_MEDIATED_STIMULATORY_SIGNALING_PATHWAY	11/168	32/2013	2.71621e-05	0.00192075	0.00174391	IGHG1/IGHG3/IGHG2/IGHG4/IGKC/IGKV4-1/HSP90AA1/HSP90AB1/IGLC6/CDC42/ACTG1	11
GO_ZYMOGEN_ACTIVATION	7/168	13/2013	2.78586e-05	0.00195729	0.00177708	CPB2/CTSH/C1R/KLKB1/APOH/ENO1/LGMN	7
MODULE_88	21/168	98/2013	2.90575e-05	0.00202844	0.00184168	CPB2/C1S/IGHG3/ELN/CFB/ITIH4/CFI/ENPP2/AQP1/APOE/APOH/FN1/SCG5/COL18A1/MFAP2/FBLN2/HSPG2/PLEC/SFRP1/ATP6V0A1/LGMN	21
GO_MULTICELLULAR_ORGANISMAL_HOMEOSTASIS	14/168	50/2013	3.03567e-05	0.0020857	0.00189367	CTSH/IGHG3/IGHA1/TF/AQP1/TPP1/SOD1/IGKC/HSPB1/PRCP/MFAP2/B2M/ACTG1/PRDX1	14
NABA_MATRISOME_ASSOCIATED	14/168	50/2013	3.03567e-05	0.0020857	0.00189367	CTSH/ITIH4/CTSV/CST3/HPX/CSTB/ANXA1/ANXA5/ANXA4/S100A7/SERPINF1/ANXA11/SFRP1/C1QTNF5	14
GO_NEGATIVE_REGULATION_OF_CYTOKINE_PRODUCTION	10/168	27/2013	3.04524e-05	0.0020857	0.00189367	EZR/IRF3/APOA2/FN1/ANXA1/HSP90AB1/GSTP1/ANXA4/TMSB4X/PGLYRP2	10
GO_REGULATION_OF_INFLAMMATORY_RESPONSE	12/168	38/2013	3.06868e-05	0.00208862	0.00189632	APP/KLKB1/IRF3/SOD1/APOE/ANXA1/GSTP1/SERPINF1/TMSB4X/DHX9/KARS/PGLYRP2	12
GO_WOUND_HEALING	20/168	91/2013	3.09231e-05	0.00209163	0.00189905	CPB2/F5/KLKB1/APOE/APOH/FN1/ANXA1/HSPB1/GSN/ANXA5/SPARC/PKM/FLNA/MYH10/PRCP/CDC42/YWHAZ/ACTG1/PLEC/TLN1	20
GO_PROTEIN_MATURATION	13/168	45/2013	4.11323e-05	0.00274804	0.00249503	CPB2/CTSH/SNX12/C1R/KLKB1/APOH/SCG5/GSN/ENO1/CAPN2/CALR/LGMN/STOML2	13
GO_RESPONSE_TO_REACTIVE_OXYGEN_SPECIES	13/168	45/2013	4.11323e-05	0.00274804	0.00249503	AQP1/LDHA/SOD1/APOE/ANXA1/PSAP/GSTP1/TXN/EEF2/CAPN2/S100A7/PRDX1/HNRNPD	13
GO_RESPONSE_TO_WOUNDING	22/168	108/2013	4.28499e-05	0.00284534	0.00258337	CPB2/F5/KLKB1/SOD1/APOE/APOH/FN1/ANXA1/HSPB1/GSN/ANXA5/SPARC/PKM/FLNA/PEBP1/MYH10/PRCP/CDC42/YWHAZ/ACTG1/PLEC/TLN1	22
NABA_ECM_GLYCOPROTEINS	10/168	28/2013	4.39884e-05	0.00290324	0.00263594	ELN/FN1/SPARC/IGFBP5/MFAP2/FBLN2/EFEMP1/NID2/IGFBP7/CRISPLD1	10
GO_IDENTICAL_PROTEIN_BINDING	47/168	328/2013	4.42663e-05	0.00290398	0.00263661	C1S/EZR/APP/STIM1/FTH1/AQP1/IRF3/IDH1/LDHA/SOD1/CST3/APOE/APOA2/APOH/FN1/TTR/ALDOA/ANXA1/GAPDH/HSPB1/ENO1/PSAP/EPRS/HSP90AA1/HSP90AB1/VIM/ANXA4/SLC2A1/MIF/PKM/FLNA/TKT/PDIA3/PSMD7/VCP/TPI1/CDC42/B2M/YWHAE/YWHAZ/ACTG1/PRDX1/KARS/NONO/SFRP1/PDCD6IP/C1QTNF5	47
GO_CYTOKINE_MEDIATED_SIGNALING_PATHWAY	24/168	124/2013	4.55213e-05	0.00296842	0.00269512	IGHG1/IGHG4/IRF3/SOD1/FN1/HPX/ANXA1/P4HB/HSP90AA1/HSP90AB1/VIM/GSTP1/HSPA8/MIF/HNRNPA2B1/PSMA4/CANX/PSMA5/PSMD7/CDC42/B2M/TMSB4X/YWHAZ/KARS	24
GO_REGULATION_OF_SECRETION	20/168	94/2013	5.11045e-05	0.00331267	0.00300767	CPB2/EZR/AQP1/IRF3/APOA2/FN1/ANXA1/GAPDH/SLC25A5/SCG5/ANXA5/ANXA4/SLC2A1/MIF/MYH10/TMSB4X/DHX9/KARS/SFRP1/PDCD6IP	20
GO_REGULATION_OF_EPITHELIAL_CELL_MIGRATION	12/168	40/2013	5.45529e-05	0.00351527	0.00319162	CTSH/ENPP2/APOE/APOH/ANXA1/HSPB1/SPARC/CALR/SERPINF1/PRCP/TMSB4X/LGMN	12
GO_RESPONSE_TO_DRUG	27/168	150/2013	5.68019e-05	0.00363867	0.00330366	CPB2/AQP1/LDHA/SOD1/APOA2/ANXA1/SLC25A5/GSN/PSAP/VIM/GSTP1/SPARC/TXN/HSPA5/EEF2/CAPN2/CALR/PEBP1/SERPINF1/COL18A1/B2M/DSG1/NUCB1/HNRNPD/IGFBP7/SFRP1/GGH	27
GRUETZMANN_PANCREATIC_CANCER_UP	23/168	118/2013	5.94064e-05	0.00378325	0.00343493	LDHA/SOD1/FN1/CSTB/ANXA1/ENO1/TUBB/ANXA5/SPARC/ALDOC/SLC2A1/PKM/GM2A/IGFBP5/PSMA5/GDI1/MYH10/YWHAZ/FBLN2/PRDX1/DHX9/PLEC/LGMN	23
MODULE_55	20/168	95/2013	6.00711e-05	0.00380334	0.00345317	CPB2/C1S/IGHG3/ELN/CFB/ITIH4/CFI/ENPP2/AQP1/APOE/APOH/FN1/SCG5/COL18A1/MFAP2/HSPG2/PLEC/SFRP1/ATP6V0A1/LGMN	20
GO_RESPONSE_TO_CALCIUM_ION	10/168	29/2013	6.23485e-05	0.00390216	0.00354289	STIM1/ANXA5/SPARC/HSPA5/PEBP1/GDI1/ANXA11/ACTG1/HNRNPD/LGMN	10
HILLION_HMGA1_TARGETS	10/168	29/2013	6.23485e-05	0.00390216	0.00354289	CTSV/SOD1/HSPB1/SLC25A5/HSP90AB1/CLU/EEF2/MIF/VCP/B2M	10
GO_RESPONSE_TO_ORGANIC_CYCLIC_COMPOUND	26/168	143/2013	6.64136e-05	0.00413282	0.00375232	EZR/APP/AQP1/IRF3/CTSV/IDH1/LDHA/SOD1/APOA2/ANXA1/GSN/GSTP1/SPARC/CLU/HSPA5/EEF2/IGFBP5/CALR/PEBP1/SERPINF1/ACTA1/DSG1/DHX9/HNRNPD/IGFBP7/SFRP1	26
GO_ENDOPEPTIDASE_ACTIVITY	15/168	60/2013	6.77783e-05	0.00413518	0.00375446	CTSH/C1S/C1R/CFB/CFI/KLKB1/TPP1/CTSV/UCHL1/CAPN2/PSMA4/PSMA5/PDIA3/SFRP1/LGMN	15
GO_RESPONSE_TO_CAMP	8/168	19/2013	6.79556e-05	0.00413518	0.00375446	EZR/APP/AQP1/LDHA/SPARC/HSPA5/IGFBP5/PEBP1	8
GO_PEPTIDE_BINDING	13/168	47/2013	6.8265e-05	0.00413518	0.00375446	ITM2B/TPP1/CTSV/CLSTN1/CST3/APOE/HSP90AB1/ANXA5/GSTP1/CLU/PPIB/CALR/HSPG2	13
HALLMARK_COMPLEMENT	13/168	47/2013	6.8265e-05	0.00413518	0.00375446	CTSH/C1S/F5/C1R/CFB/KLKB1/CTSV/FN1/ANXA5/CLU/HSPA5/PRCP/LGMN	13
GO_NEGATIVE_REGULATION_OF_CATALYTIC_ACTIVITY	23/168	119/2013	6.83501e-05	0.00413518	0.00375446	ITIH4/APP/AQP1/TIPRL/CST3/APOE/APOA2/CSTB/ANXA1/GAPDH/HSPB1/SCG5/ANXA5/GSTP1/ANXA4/UCHL1/C4A/C4B/PEBP1/SERPINF1/YWHAE/DNAJC3/SFRP1	23
GSE3039_NKT_CELL_VS_B2_BCELL_DN	9/168	24/2013	6.94109e-05	0.00417616	0.00379166	LDHA/ALDOA/ALDOC/HIST1H1E/SLC2A1/MIF/TPI1/BASP1/ATP6V0A1	9
KIM_HYPOXIA	5/168	2013-07-01	6.99576e-05	0.00418592	0.00380053	LDHA/ALDOA/ALDOC/SLC2A1/TPI1	5
GO_POSITIVE_REGULATION_OF_CYTOKINE_PRODUCTION	12/168	41/2013	7.15886e-05	0.00426011	0.00386788	APP/IRF3/SOD1/APOA2/ANXA1/GAPDH/HSPB1/CLU/MIF/B2M/DHX9/KARS	12
GO_REGULATION_OF_RESPONSE_TO_STRESS	38/168	249/2013	7.38529e-05	0.00437097	0.00396854	CPB2/EZR/APP/KLKB1/IRF3/SOD1/APOE/APOH/HPX/ANXA1/HSPB1/ENO1/P4HB/PSAP/HSP90AA1/HSP90AB1/ANXA5/GSTP1/TXN/CLU/HSPA5/HSPA8/MIF/PSMA4/PSMA5/SERPINF1/BCAP31/PSMD7/YWHAE/TMSB4X/PRDX1/DHX9/DNAJC3/KARS/NONO/SFRP1/PGLYRP2/LGMN	38
GO_RESPONSE_TO_OXIDATIVE_STRESS	19/168	89/2013	7.61459e-05	0.00448232	0.00406964	APP/AQP1/IDH1/LDHA/SOD1/APOE/ANXA1/HSPB1/P4HB/PSAP/GSTP1/TXN/EEF2/CAPN2/PEBP1/S100A7/PRDX1/HNRNPD/NONO	19
GO_AMIDE_BINDING	14/168	54/2013	7.78986e-05	0.00456084	0.00414092	ITM2B/TPP1/CTSV/CLSTN1/CST3/APOE/PSAP/HSP90AB1/ANXA5/GSTP1/CLU/PPIB/CALR/HSPG2	14
GO_REGULATION_OF_TRANSPORT	39/168	259/2013	7.91274e-05	0.00460801	0.00418375	CPB2/SNX12/TF/EZR/APP/STIM1/AQP1/IRF3/SOD1/APOE/APOA2/FN1/ANXA1/GAPDH/SLC25A5/SCG5/ANXA5/ANXA4/C4A/C4B/TXN/CLU/HSPA8/SLC2A1/MIF/FLNA/CALR/GDI1/MYH10/BCAP31/B2M/YWHAE/TMSB4X/YWHAZ/NUCB1/DHX9/KARS/SFRP1/PDCD6IP	39
GO_REGULATION_OF_HYDROLASE_ACTIVITY	32/168	196/2013	8.19289e-05	0.00474578	0.00430884	CTSH/ITIH4/APP/AQP1/RGS12/DNAJA2/TIPRL/SOD1/CST3/APOA2/APOH/FN1/CSTB/ANXA1/GAPDH/GSN/PSAP/HSP90AB1/C4A/C4B/GM2A/PEBP1/GDI1/SERPINF1/BCAP31/VCP/YWHAE/TMSB4X/DHX9/KARS/SFRP1/LGMN	32
MODULE_84	15/168	61/2013	8.34016e-05	0.00480552	0.00436308	C1S/IGHG3/AQP1/IGKC/APOE/FN1/ANXA1/PTGDS/MFAP2/B2M/BASP1/HSPG2/PLEC/IGFBP7/LGMN	15
GO_CELL_RECOGNITION	10/168	30/2013	8.68505e-05	0.0049539	0.0044978	IGHG1/IGHG3/IGHA1/IGHG2/IGHG4/APP/IGKC/ALDOA/IGLC6/CCT5	10
GO_TISSUE_MIGRATION	13/168	48/2013	8.68866e-05	0.0049539	0.0044978	CTSH/ENPP2/APOE/APOH/ANXA1/HSPB1/SPARC/CALR/SERPINF1/PRCP/TMSB4X/ACTA1/LGMN	13
FRIDMAN_SENESCENCE_UP	7/168	15/2013	9.03836e-05	0.00512645	0.00465446	SOD1/FN1/GSN/VIM/SPARC/IGFBP5/IGFBP7	7
ESC_V6.5_UP_EARLY.V1_DN	11/168	36/2013	9.39542e-05	0.00530135	0.00481326	CFB/APP/ANXA1/GSN/ANXA5/CAPN2/SERPINF1/B2M/ACTA1/FBLN2/IGFBP7	11
GO_ACUTE_INFLAMMATORY_RESPONSE	6/168	2013-11-01	0.000100496	0.00554164	0.00503143	ITIH4/KLKB1/APOA2/FN1/GSTP1/PRCP	6
GO_PROTEIN_REFOLDING	6/168	2013-11-01	0.000100496	0.00554164	0.00503143	DNAJA2/HSP90AA1/HSPA5/HSPA8/PPIB/B2M	6
LEIN_ASTROCYTE_MARKERS	6/168	2013-11-01	0.000100496	0.00554164	0.00503143	CST3/APOE/GSN/SPARC/ALDOC/CLU	6
REACTOME_ANTIGEN_PRESENTATION:_FOLDING_ASSEMBLY_AND_PEPTIDE_LOADING_OF_CLASS_I_MHC	6/168	2013-11-01	0.000100496	0.00554164	0.00503143	HSPA5/CALR/CANX/PDIA3/BCAP31/B2M	6
GO_RESPONSE_TO_PURINE_CONTAINING_COMPOUND	9/168	25/2013	0.000100757	0.00554164	0.00503143	EZR/APP/AQP1/LDHA/SOD1/SPARC/HSPA5/IGFBP5/PEBP1	9
HOSHIDA_LIVER_CANCER_SUBCLASS_S3	15/168	62/2013	0.000102089	0.0055867	0.00507234	CPB2/C1S/F5/C1R/CD81/CFB/ITIH4/KLKB1/SOD1/APOH/CSTB/C4A/COL18A1/BTD/GGH	15
GO_PRODUCTION_OF_MOLECULAR_MEDIATOR_OF_IMMUNE_RESPONSE	8/168	20/2013	0.000105277	0.00567556	0.00515302	IGKC/APOA2/HPX/IGKV4-1/MIF/B2M/IGLV3-9/KARS	8
GO_REGULATION_OF_CHEMOTAXIS	8/168	20/2013	0.000105277	0.00567556	0.00515302	HSPB1/GSTP1/MIF/CALR/S100A7/TMSB4X/KARS/LGMN	8
GO_SERINE_HYDROLASE_ACTIVITY	8/168	20/2013	0.000105277	0.00567556	0.00515302	CTSH/C1S/C1R/CFB/CFI/KLKB1/TPP1/PRCP	8
MODULE_47	13/168	49/2013	0.000109757	0.00588795	0.00534585	C1S/C1R/AQP1/FN1/SCG5/VIM/SPARC/SERPINF1/COL18A1/MFAP2/BASP1/FBLN2/IGFBP7	13
GO_ENDOTHELIAL_CELL_MIGRATION	10/168	31/2013	0.000119064	0.00632493	0.0057426	APOE/APOH/ANXA1/HSPB1/SPARC/CALR/SERPINF1/PRCP/TMSB4X/LGMN	10
GO_EXTRACELLULAR_MATRIX_STRUCTURAL_CONSTITUENT	10/168	31/2013	0.000119064	0.00632493	0.0057426	ELN/FN1/SPARC/COL18A1/MFAP2/FBLN2/HSPG2/EFEMP1/NID2/IGFBP7	10
GO_REGULATION_OF_PROTEIN_STABILITY	17/168	77/2013	0.000119827	0.00633454	0.00575132	CTSH/CD81/TF/APOA2/GAPDH/GSN/HSP90AA1/HSP90AB1/CLU/HSPA8/HIST1H1B/FLNA/PPIB/CALR/CCT5/DSG1/MORC3	17
GO_GROWTH	25/168	140/2013	0.000127229	0.00669335	0.0060771	EIF4G2/EZR/APP/CLSTN1/SOD1/APOE/FN1/ANXA1/GSN/ENO1/PSAP/HSP90AA1/HSP90AB1/PKM/HIST1H1B/PPIB/IGFBP5/TKT/GDI1/CDC42/BASP1/IGFBP7/SFRP1/PGLYRP2/LGMN	25
GO_CELL_BODY	20/168	100/2013	0.000129448	0.00677736	0.00615337	EZR/APP/CTSV/SOD1/APOE/TUBB/HSP90AA1/HSP90AB1/UCHL1/C4A/CAPN2/FLNA/CANX/PEBP1/GDI1/MYH10/SERPINF1/CCT5/CDC42/ACTA1	20
GO_ENDOPEPTIDASE_REGULATOR_ACTIVITY	9/168	26/2013	0.000143168	0.00737392	0.00669501	ITIH4/APP/CST3/CSTB/GAPDH/C4A/C4B/PEBP1/SERPINF1	9
GO_RESPONSE_TO_INTERFERON_GAMMA	9/168	26/2013	0.000143168	0.00737392	0.00669501	IRF3/HPX/GAPDH/GSN/EPRS/HSP90AB1/VIM/B2M/ACTG1	9
RUIZ_TNC_TARGETS_UP	9/168	26/2013	0.000143168	0.00737392	0.00669501	ENPP2/TPP1/APOE/GSN/PSAP/ANXA4/CLU/COL18A1/IGFBP7	9
GO_REGULATION_OF_CELLULAR_COMPONENT_MOVEMENT	25/168	141/2013	0.000143551	0.00737392	0.00669501	CTSH/CD81/ENPP2/APP/APOE/APOH/FN1/ANXA1/HSPB1/ANXA5/GSTP1/SPARC/HSPA5/MIF/FLNA/IGFBP5/CALR/S100A7/SERPINF1/COL18A1/PRCP/TMSB4X/KARS/SFRP1/LGMN	25
CERVERA_SDHB_TARGETS_2	7/168	16/2013	0.000149472	0.00757095	0.0068739	CTSH/F5/CFB/TF/TTR/SCG5/IGFBP7	7
GO_PLATELET_ALPHA_GRANULE_LUMEN	7/168	16/2013	0.000149472	0.00757095	0.0068739	F5/APP/FN1/ALDOA/SPARC/CLU/TMSB4X	7
REACTOME_INTERLEUKIN_4_AND_INTERLEUKIN_13_SIGNALING	7/168	16/2013	0.000149472	0.00757095	0.0068739	IGHG1/IGHG4/FN1/ANXA1/HSP90AA1/VIM/HSPA8	7
GO_CARDIOVASCULAR_SYSTEM_DEVELOPMENT	18/168	86/2013	0.000156425	0.00788641	0.00716031	CTSH/ENPP2/STIM1/AQP1/APOE/APOH/FN1/ANXA1/HSPB1/SPARC/PKM/S100A7/MYH10/SERPINF1/COL18A1/PRCP/HSPG2/SFRP1	18
GSE43863_NAIVE_VS_TFH_CD4_EFF_TCELL_D6_LCMV_UP	11/168	38/2013	0.000162204	0.00814012	0.00739067	ELN/ANP32A/HSPB1/TUBB/HSPA8/PKM/FLNA/PRCP/YWHAZ/NONO/TLN1	11
GO_NEGATIVE_REGULATION_OF_CELL_DEATH	27/168	159/2013	0.000163152	0.00815013	0.00739975	CTSH/FTH1/AQP1/SOD1/APOE/APOH/ANXA1/HSPB1/SLC25A5/ENO1/PSAP/HSP90AB1/ANXA5/GSTP1/ANXA4/TXN/CLU/HSPA5/MIF/FLNA/SERPINF1/YWHAE/YWHAZ/DNAJC3/NONO/SFRP1/LGMN	27
YAMAZAKI_TCEB3_TARGETS_UP	13/168	51/2013	0.000171463	0.00838318	0.00761135	APP/CST3/TTR/P4HB/PSAP/SPARC/CLU/PDIA3/B2M/FBLN2/HSPG2/NID2/LGMN	13
GO_RESPONSE_TO_LIPID	23/168	126/2013	0.000172779	0.00838318	0.00761135	CTSH/AQP1/IRF3/CTSV/IDH1/APOA2/ANXA1/VIM/GSTP1/SPARC/CLU/EEF2/MIF/CAPN2/CALR/PEBP1/S100A7/SERPINF1/ACTA1/DSG1/HNRNPD/IGFBP7/SFRP1	23
GO_ENDOCYTIC_VESICLE_LUMEN	5/168	2013-08-01	0.000173976	0.00838318	0.00761135	APOE/HPX/HSP90AA1/SPARC/CALR	5
GO_FATTY_ACID_TRANSPORT	5/168	2013-08-01	0.000173976	0.00838318	0.00761135	OC90/APOE/ANXA1/EPRS/MIF	5
GO_LONG_CHAIN_FATTY_ACID_TRANSPORT	5/168	2013-08-01	0.000173976	0.00838318	0.00761135	OC90/APOE/ANXA1/EPRS/MIF	5
GO_LUMENAL_SIDE_OF_MEMBRANE	5/168	2013-08-01	0.000173976	0.00838318	0.00761135	HSPA8/CALR/CANX/BCAP31/NUCB1	5
GO_POSITIVE_REGULATION_OF_CYTOKINE_SECRETION	5/168	2013-08-01	0.000173976	0.00838318	0.00761135	IRF3/GAPDH/MIF/DHX9/KARS	5
GO_POSITIVE_REGULATION_OF_TUMOR_NECROSIS_FACTOR_SUPERFAMILY_CYTOKINE_PRODUCTION	5/168	2013-08-01	0.000173976	0.00838318	0.00761135	APP/HSPB1/CLU/MIF/DHX9	5
GO_RESPONSE_TO_NITROGEN_COMPOUND	29/168	177/2013	0.000175773	0.00843246	0.00765609	CD81/EZR/APP/AQP1/IRF3/LDHA/SOD1/APOE/ANXA1/GSN/EPRS/VIM/ANXA5/GSTP1/SPARC/HSPA5/SLC2A1/EEF2/PKM/CAPN2/IGFBP5/PEBP1/ACTA1/DHX9/HNRNPD/SFRP1/GGH/ATP6V0A1/LGMN	29
GO_UBIQUITIN_LIKE_PROTEIN_LIGASE_BINDING	16/168	72/2013	0.000177036	0.00845581	0.00767729	SLC25A5/TUBB/HSP90AA1/HSP90AB1/UCHL1/CLU/HSPA5/HSPA8/CALR/LRPPRC/VCP/TPI1/YWHAE/YWHAZ/ACTG1/TUBA1B	16
GO_REGULATION_OF_CELL_DEATH	37/168	250/2013	0.00018516	0.00874788	0.00794247	CTSH/FTH1/AQP1/LDHA/SOD1/APOE/APOH/ANXA1/GAPDH/HSPB1/SLC25A5/GSN/ENO1/P4HB/PSAP/HSP90AB1/ANXA5/GSTP1/ANXA4/TXN/CLU/HSPA5/MIF/CAPN2/FLNA/CALR/PDIA3/SERPINF1/COL18A1/BCAP31/VCP/YWHAE/YWHAZ/DNAJC3/NONO/SFRP1/LGMN	37
BAELDE_DIABETIC_NEPHROPATHY_UP	6/168	2013-12-01	0.000187168	0.00874788	0.00794247	CTSH/AQP1/ENO1/C4A/CLU/IGFBP5	6
CUI_GLUCOSE_DEPRIVATION	6/168	2013-12-01	0.000187168	0.00874788	0.00794247	PDIA4/PPIB/CALR/CANX/PDIA3/DNAJC3	6
GO_ANTIMICROBIAL_HUMORAL_RESPONSE	6/168	2013-12-01	0.000187168	0.00874788	0.00794247	IGHA1/GAPDH/CLU/S100A7/DCD/PGLYRP2	6
GO_TUMOR_NECROSIS_FACTOR_SUPERFAMILY_CYTOKINE_PRODUCTION	6/168	2013-12-01	0.000187168	0.00874788	0.00794247	APP/HSPB1/GSTP1/CLU/MIF/DHX9	6
GO_PEPTIDASE_ACTIVITY	19/168	95/2013	0.000193216	0.00896732	0.00814171	CPB2/CTSH/C1S/C1R/CFB/CFI/KLKB1/TPP1/CTSV/UCHL1/CAPN2/PSMA4/PSMA5/PDIA3/PRCP/DCD/SFRP1/GGH/LGMN	19
GO_REGULATION_OF_VASCULATURE_DEVELOPMENT	12/168	45/2013	0.00019351	0.00896732	0.00814171	CTSH/ENPP2/STIM1/AQP1/APOH/ANXA1/HSPB1/SPARC/PKM/SERPINF1/HSPG2/SFRP1	12
GSE29618_BCELL_VS_MDC_DN	17/168	80/2013	0.000198045	0.00909133	0.0082543	CTSH/TPP1/CST3/CSTB/GAPDH/GSN/ENO1/VIM/ANXA5/GSTP1/TXN/PKM/CANX/PRCP/ACTG1/TUBA1B/IGFBP7	17
GO_NEGATIVE_REGULATION_OF_PROTEIN_METABOLIC_PROCESS	30/168	187/2013	0.000198612	0.00909133	0.0082543	CPB2/SNX12/ITM2B/ITIH4/EZR/APP/AQP1/TIPRL/CST3/APOE/CSTB/GAPDH/HSPB1/EPRS/HSP90AB1/GSTP1/UCHL1/C4A/C4B/CLU/MIF/IGFBP5/CALR/PEBP1/SERPINF1/YWHAE/DNAJC3/HNRNPD/HSP90AB2P/SFRP1	30
GO_RESPONSE_TO_CORTICOSTEROID	9/168	27/2013	0.000199525	0.00909133	0.0082543	AQP1/CTSV/APOA2/ANXA1/GSTP1/SPARC/PEBP1/SERPINF1/IGFBP7	9
MCLACHLAN_DENTAL_CARIES_UP	9/168	27/2013	0.000199525	0.00909133	0.0082543	CTSH/IGHG1/IGHA1/CFB/CFI/IGKC/APOE/IGKV4-1/C4A	9
GO_REGULATION_OF_CELL_POPULATION_PROLIFERATION	28/168	170/2013	0.000210676	0.00950888	0.00863341	CPB2/CTSH/CD81/APP/FTH1/AQP1/DNAJA2/APOE/APOH/FN1/ANXA1/SLC25A5/GSTP1/SPARC/CLU/MIF/FLNA/IGFBP5/CALR/SERPINF1/COL18A1/DCT/DHX9/MORC3/KARS/IGFBP7/SFRP1/LGMN	28
GO_COAGULATION	13/168	52/2013	0.000212182	0.00950888	0.00863341	CPB2/F5/KLKB1/APOE/APOH/HSPB1/ANXA5/FLNA/PRCP/CDC42/YWHAZ/ACTG1/TLN1	13
GO_LIPID_LOCALIZATION	13/168	52/2013	0.000212182	0.00950888	0.00863341	HDLBP/NPC2/OC90/APOE/APOA2/APOH/ANXA1/PSAP/EPRS/CLU/MIF/GM2A/STOML2	13
GSE28726_NAIVE_CD4_TCELL_VS_NAIVE_VA24NEG_NKTCELL_UP	13/168	52/2013	0.000212182	0.00950888	0.00863341	CFI/LDHA/ALDOA/ENO1/HSP90AB1/GSTP1/ALDOC/MIF/PKM/CCT5/TPI1/TUBA1B/PRDX1	13
GO_PROTEIN_FOLDING	18/168	88/2013	0.000213466	0.00952723	0.00865007	DNAJA2/HSPB1/P4HB/HSP90AA1/HSP90AB1/CLU/HSPA5/HSPA8/PDIA4/PPIB/CALR/CANX/PDIA3/CCT5/VCP/B2M/DNAJC3/HSP90AB2P	18
GO_NEGATIVE_REGULATION_OF_PROTEOLYSIS	15/168	66/2013	0.000218291	0.00959414	0.00871081	CPB2/SNX12/ITIH4/APP/AQP1/CST3/CSTB/GAPDH/HSP90AB1/C4A/C4B/PEBP1/SERPINF1/YWHAE/HSP90AB2P	15
BIOCARTA_CLASSIC_PATHWAY	4/168	2013-05-01	0.00021937	0.00959414	0.00871081	C1S/C1R/C4A/C4B	4
GO_AMYLOID_FIBRIL_FORMATION	4/168	2013-05-01	0.00021937	0.00959414	0.00871081	APP/APOE/GSN/CLU	4
REACTOME_FCGR_ACTIVATION	4/168	2013-05-01	0.00021937	0.00959414	0.00871081	IGHG1/IGHG2/IGHG4/IGKV4-1	4
VANDESLUIS_COMMD1_TARGETS_GROUP_4_UP	4/168	2013-05-01	0.00021937	0.00959414	0.00871081	APOE/TTR/SLC2A1/LGMN	4
HELLER_SILENCED_BY_METHYLATION_UP	8/168	22/2013	0.000230933	0.0100595	0.00913329	CTSH/IGHA1/CFB/ENPP2/APOE/SPARC/CLU/SERPINF1	8
JOHANSSON_BRAIN_CANCER_EARLY_VS_LATE_DN	7/168	17/2013	0.000236392	0.0102155	0.00927499	ITM2B/CLSTN1/CST3/SPARC/ALDOC/CLU/IGFBP5	7
POMEROY_MEDULLOBLASTOMA_DESMOPLASIC_VS_CLASSIC_UP	7/168	17/2013	0.000236392	0.0102155	0.00927499	LDHA/ALDOA/HSP90AA1/BCAP31/NUCB1/PRDX1/PLEC	7
GO_POSITIVE_REGULATION_OF_TRANSPORT	26/168	154/2013	0.000241862	0.0104106	0.00945209	CPB2/TF/EZR/STIM1/AQP1/IRF3/SOD1/APOE/APOA2/ANXA1/GAPDH/C4A/C4B/CLU/MIF/FLNA/CALR/MYH10/BCAP31/B2M/YWHAE/TMSB4X/YWHAZ/DHX9/KARS/PDCD6IP	26
SCHUETZ_BREAST_CANCER_DUCTAL_INVASIVE_UP	13/168	53/2013	0.000260932	0.0111335	0.0101084	C1S/C1R/APOE/FN1/ANXA1/SCG5/SPARC/SERPINF1/MFAP2/FBLN2/NID2/IGFBP7/QKI	13
GSE29618_BCELL_VS_MDC_DAY7_FLU_VACCINE_DN	15/168	67/2013	0.00026099	0.0111335	0.0101084	LDHA/CST3/ALDOA/ANXA1/SLC25A5/GSN/ENO1/PSAP/VIM/GSTP1/PKM/TPI1/ACTG1/TUBA1B/IGFBP7	15
GO_IMMUNE_RESPONSE_REGULATING_SIGNALING_PATHWAY	21/168	113/2013	0.000261724	0.0111335	0.0101084	CTSH/IGHG1/IGHG3/IGHA1/IGHG2/IGHG4/EZR/IRF3/IGKC/IGKV4-1/HSP90AA1/HSP90AB1/IGLC6/PSMA4/PSMA5/PSMD7/CDC42/ACTG1/PGLYRP2/LGMN/STOML2	21
MODULE_179	14/168	60/2013	0.00026591	0.0112676	0.0102302	IGKC/FN1/ALDOA/ANXA1/GSN/GM2A/EEF1D/BASP1/LGALS3BP/MORC3/SFRP1/PGLYRP2/QKI/TLN1	14
GO_NEGATIVE_REGULATION_OF_PEPTIDASE_ACTIVITY	11/168	40/2013	0.000268638	0.011339	0.0102951	ITIH4/APP/AQP1/CST3/CSTB/GAPDH/C4A/C4B/PEBP1/SERPINF1/YWHAE	11
GO_NEGATIVE_REGULATION_OF_MOLECULAR_FUNCTION	27/168	164/2013	0.000279929	0.0117698	0.0106862	ITIH4/APP/AQP1/TIPRL/CST3/APOE/APOA2/CSTB/ANXA1/GAPDH/HSPB1/SCG5/ANXA5/GSTP1/ANXA4/UCHL1/C4A/C4B/HSPA5/FLNA/PEBP1/SERPINF1/B2M/YWHAE/TMSB4X/DNAJC3/SFRP1	27
MCBRYAN_PUBERTAL_BREAST_3_4WK_UP	10/168	34/2013	0.000281995	0.0117698	0.0106862	IGHA1/FN1/GSN/ALDOC/CLU/GM2A/BASP1/EFEMP1/SFRP1/ATP6V0A1	10
GO_REGULATION_OF_CELLULAR_RESPONSE_TO_STRESS	23/168	130/2013	0.000282086	0.0117698	0.0106862	EZR/APP/SOD1/HSPB1/ENO1/P4HB/PSAP/HSP90AA1/HSP90AB1/GSTP1/TXN/CLU/HSPA5/HSPA8/MIF/BCAP31/YWHAE/PRDX1/DHX9/DNAJC3/KARS/NONO/SFRP1	23
GO_NEGATIVE_REGULATION_OF_RESPONSE_TO_STIMULUS	34/168	228/2013	0.00030919	0.0128514	0.0116682	CPB2/EZR/KLKB1/RGS12/SOD1/APOE/APOA2/APOH/ANXA1/HSPB1/SLC25A5/ENO1/PSAP/ANXA5/GSTP1/UCHL1/TXN/CLU/HSPA5/MIF/IGFBP5/PSMA4/CALR/PSMA5/PEBP1/SERPINF1/PSMD7/CDC42/TMSB4X/DNAJC3/NONO/SFRP1/PGLYRP2/LGMN	34
MODULE_38	15/168	68/2013	0.000310724	0.0128661	0.0116815	IGHG3/ELN/ENPP2/APOE/FN1/ANXA1/SLC2A1/FLNA/PTGDS/MFAP2/FBLN2/HSPG2/PLEC/ATP6V0A1/LGMN	15
GO_NEGATIVE_REGULATION_OF_HYDROLASE_ACTIVITY	14/168	61/2013	0.000320275	0.0132033	0.0119877	ITIH4/APP/AQP1/TIPRL/CST3/APOA2/CSTB/ANXA1/GAPDH/C4A/C4B/PEBP1/SERPINF1/YWHAE	14
GNF2_HPX	6/168	13/2013	0.000323718	0.0132033	0.0119877	CPB2/CFB/ITIH4/APOA2/APOH/HPX	6
GO_POSITIVE_REGULATION_OF_LIPID_METABOLIC_PROCESS	6/168	13/2013	0.000323718	0.0132033	0.0119877	CD81/APOE/APOA2/ANXA1/CAPN2/STOML2	6
NAKAYAMA_SOFT_TISSUE_TUMORS_PCA1_UP	6/168	13/2013	0.000323718	0.0132033	0.0119877	C1S/IGHG1/IGHA1/CFB/IGKC/EFEMP1	6
APRELIKOVA_BRCA1_TARGETS	8/168	23/2013	0.000329192	0.0133268	0.0120998	APP/EPRS/HSP90AA1/VIM/ANXA5/PDIA3/ACTA1/QKI	8
GO_NEGATIVE_REGULATION_OF_SECRETION	8/168	23/2013	0.000329192	0.0133268	0.0120998	EZR/APOA2/FN1/ANXA1/ANXA5/ANXA4/TMSB4X/SFRP1	8
LEE_AGING_CEREBELLUM_UP	7/168	18/2013	0.000359888	0.0144087	0.0130821	CTSH/APOE/EPRS/C4A/CAPN2/B2M/LGALS3BP	7
MODULE_107	7/168	18/2013	0.000359888	0.0144087	0.0130821	CPB2/C1S/C1R/CFB/CFI/CAPN2/LGMN	7
MODULE_209	7/168	18/2013	0.000359888	0.0144087	0.0130821	CPB2/C1S/C1R/CFB/CFI/CAPN2/LGMN	7
GO_NEGATIVE_REGULATION_OF_COAGULATION	5/168	2013-09-01	0.0003651	0.0144709	0.0131386	CPB2/KLKB1/APOE/APOH/ANXA5	5
GO_PROTEIN_LIPID_COMPLEX	5/168	2013-09-01	0.0003651	0.0144709	0.0131386	HDLBP/APOE/APOA2/APOH/CLU	5
BOQUEST_STEM_CELL_UP	10/168	35/2013	0.000366682	0.0144709	0.0131386	C1S/C1R/CFB/APOE/GSN/SERPINF1/PTGDS/MFAP2/BASP1/EFEMP1	10
DARWICHE_SKIN_TUMOR_PROMOTER_DN	9/168	29/2013	0.000368084	0.0144709	0.0131386	APP/ANP32A/APOE/TXN/EEF1D/ACTA1/KPRP/LGMN/CALML5	9
REACTOME_METABOLISM_OF_VITAMINS_AND_COFACTORS	9/168	29/2013	0.000368084	0.0144709	0.0131386	ENPP2/IDH1/APOE/APOA2/TTR/HSP90AA1/SLC2A1/BTD/HSPG2	9
GO_RESPONSE_TO_STEROID_HORMONE	14/168	62/2013	0.000383912	0.0150389	0.0136542	AQP1/CTSV/IDH1/APOA2/ANXA1/GSTP1/SPARC/CALR/PEBP1/SERPINF1/ACTA1/DSG1/IGFBP7/SFRP1	14
KAAB_HEART_ATRIUM_VS_VENTRICLE_UP	13/168	55/2013	0.000387679	0.0151185	0.0137266	C1R/CD81/VIM/PPIB/CALR/BASP1/FBLN2/HSPG2/NUCB1/PRDX1/DSC1/EFEMP1/SFRP1	13
GO_RESPONSE_TO_ABIOTIC_STIMULUS	35/168	240/2013	0.000388722	0.0151185	0.0137266	CPB2/APP/AQP1/DNAJA2/LDHA/SOD1/ANXA1/ENO1/P4HB/HSP90AA1/HSP90AB1/SPARC/TXN/HSPA5/HSPA8/SLC2A1/PKM/CAPN2/PSMA4/PSMA5/EEF1D/PEBP1/SERPINF1/COL18A1/PSMD7/VCP/YWHAE/ACTG1/ACTA1/DNAJC3/HNRNPD/KARS/IGFBP7/SFRP1/LGMN	35
GO_VACUOLAR_LUMEN	16/168	77/2013	0.000404406	0.0156725	0.0142296	NPC2/TPP1/CTSV/TTR/TUBB/PSAP/HSP90AA1/HSPA8/GM2A/S100A7/VCP/TUBB4B/HSPG2/DNAJC3/GGH/LGMN	16
REACTOME_CELLULAR_RESPONSES_TO_STRESS	22/168	125/2013	0.000418475	0.0161602	0.0146724	DNAJA2/SOD1/HSPB1/P4HB/HSP90AA1/HSP90AB1/GSTP1/HIST1H1E/TXN/HSPA5/HSPA8/HIST1H1B/PSMA4/PSMA5/PSMD7/VCP/YWHAE/HIST1H4A/TUBA1B/TUBB4B/PRDX1/IGFBP7	22
WONG_ADULT_TISSUE_STEM_MODULE	21/168	117/2013	0.000432995	0.0166619	0.0151278	C1R/APP/APOE/FN1/SCG5/SPARC/ALDOC/TXN/MYH3/CAPN2/IGFBP5/SERPINF1/COL18A1/B2M/BASP1/FBLN2/LGALS3BP/NID2/IGFBP7/SFRP1/PGLYRP2	21
GSE29618_PDC_VS_MDC_DAY7_FLU_VACCINE_DN	12/168	49/2013	0.000460978	0.0176762	0.0160488	CTSH/BTF3/LDHA/CST3/ANXA1/GAPDH/ANXA5/FLNA/PRCP/TPI1/ACTG1/BASP1	12
DANG_REGULATED_BY_MYC_DN	16/168	78/2013	0.00047208	0.0180384	0.0163776	ITM2B/CFB/NPC2/APP/FTH1/AQP1/FN1/CSTB/HSPB1/SPARC/ANXA4/GM2A/CANX/GDI1/TMSB4X/NUCB1	16
GO_CELL_CHEMOTAXIS	9/168	30/2013	0.000488612	0.0184117	0.0167166	ANXA1/HSPB1/GSTP1/MIF/CALR/S100A7/TMSB4X/KARS/LGMN	9
HILLION_HMGA1B_TARGETS	9/168	30/2013	0.000488612	0.0184117	0.0167166	CTSV/SOD1/ANXA1/SLC25A5/HSP90AB1/ANXA5/CLU/MIF/VCP	9
NADLER_OBESITY_UP	9/168	30/2013	0.000488612	0.0184117	0.0167166	CSTB/PSAP/MIF/FLNA/SERPINF1/BASP1/FBLN2/LGMN/TLN1	9
SHEDDEN_LUNG_CANCER_GOOD_SURVIVAL_A12	9/168	30/2013	0.000488612	0.0184117	0.0167166	IGHG1/IGHA1/CFB/TPP1/IGKC/APOA2/IGKV4-1/BASP1/ATP6V0A1	9
GO_TUBE_MORPHOGENESIS	17/168	86/2013	0.000495622	0.0186115	0.0168979	CTSH/ENPP2/STIM1/AQP1/APOE/APOH/FN1/ANXA1/HSPB1/SPARC/PKM/S100A7/SERPINF1/COL18A1/PRCP/HSPG2/SFRP1	17
MODULE_23	15/168	71/2013	0.000511918	0.0191573	0.0173935	CPB2/C1S/IGHG3/ELN/CFB/ITIH4/KLKB1/APOE/APOH/FN1/SLC2A1/COL18A1/PTGDS/HSPG2/LGMN	15
GO_AMYLOID_BETA_BINDING	6/168	14/2013	0.00052764	0.0195442	0.0177448	ITM2B/CLSTN1/CST3/APOE/CLU/HSPG2	6
GO_GLYCOLYTIC_PROCESS_THROUGH_FRUCTOSE_6_PHOSPHATE	6/168	14/2013	0.00052764	0.0195442	0.0177448	ALDOA/GAPDH/ENO1/ALDOC/PKM/TPI1	6
GO_SMOOTH_ENDOPLASMIC_RETICULUM	6/168	14/2013	0.00052764	0.0195442	0.0177448	APP/HSPA5/PPIB/CALR/CANX/DNAJC3	6
VECCHI_GASTRIC_CANCER_ADVANCED_VS_EARLY_UP	7/168	19/2013	0.000530181	0.0195718	0.0177698	FN1/SPARC/MYH10/EFEMP1/NID2/QKI/CRISPLD1	7
GO_MAINTENANCE_OF_LOCATION	14/168	64/2013	0.000544145	0.0200194	0.0181762	EZR/FTH1/APOE/GSN/ANXA5/TXN/HSPA5/GM2A/FLNA/CALR/S100A7/TMSB4X/MORC3/TLN1	14
REACTOME_SIGNALING_BY_INTERLEUKINS	21/168	119/2013	0.000550662	0.0201909	0.018332	IGHG1/IGHG4/APP/SOD1/FN1/ANXA1/P4HB/HSP90AA1/VIM/HSPA8/MIF/HNRNPA2B1/PSMA4/CANX/PSMA5/PEBP1/PSMD7/CDC42/YWHAZ/ACTG1/TLN1	21
GSE28726_NAIVE_VS_ACTIVATED_CD4_TCELL_DN	13/168	57/2013	0.000563455	0.0205907	0.0186949	LDHA/ALDOA/ENO1/GSTP1/MIF/PKM/PSMA5/CCT5/VCP/YWHAE/TUBA1B/PRDX1/GGH	13
LEI_MYB_TARGETS	19/168	103/2013	0.000578845	0.0210784	0.0191378	FN1/ANXA1/HSPB1/VIM/GSTP1/SPARC/CLU/GM2A/PPIB/PSMA4/EEF1D/S100A7/PTGDS/PSMD7/BASP1/LGALS3BP/PLEC/IGFBP7/SFRP1	19
SMID_BREAST_CANCER_BASAL_UP	18/168	95/2013	0.000580673	0.0210784	0.0191378	IGHG1/ELN/CTSV/ENO1/EPRS/GSTP1/UCHL1/FLNA/MFAP2/YWHAE/YWHAZ/ACTA1/DSG1/SFRP1/GGH/QKI/RAB6B/CALML5	18
TATAAA_TATA_01	22/168	128/2013	0.000591599	0.0214037	0.0194331	NPC2/ENPP2/STIM1/AQP1/FN1/ANXA1/GAPDH/PSAP/UCHL1/HIST1H1E/MYH3/SLC2A1/EEF2/PDIA4/CALR/HIST1H4A/ACTA1/DSG1/PRDX1/EFEMP1/HNRNPD/PLEC	22
GSE24574_BCL6_LOW_TFH_VS_TCONV_CD4_TCELL_DN	15/168	72/2013	0.000600045	0.0214056	0.0194348	LDHA/GAPDH/ENO1/EPRS/GSTP1/TXN/MIF/PKM/PSMA5/VCP/YWHAE/ACTG1/ACTA1/PRDX1/SEC23IP	15
HOSHIDA_LIVER_CANCER_SUBCLASS_S1	15/168	72/2013	0.000600045	0.0214056	0.0194348	NPC2/AQP1/IGKC/ALDOA/ANXA1/ANXA5/GSTP1/ANXA4/SLC2A1/FLNA/IGFBP5/TMSB4X/LGALS3BP/EFEMP1/LGMN	15
GO_COMPLEMENT_BINDING	4/168	2013-06-01	0.000615239	0.0214056	0.0194348	CFB/C4A/C4B/CALR	4
GO_INTERLEUKIN_8_PRODUCTION	4/168	2013-06-01	0.000615239	0.0214056	0.0194348	APOA2/ANXA1/ANXA4/TMSB4X	4
GO_NEGATIVE_REGULATION_OF_FIBROBLAST_PROLIFERATION	4/168	2013-06-01	0.000615239	0.0214056	0.0194348	FTH1/GSTP1/MORC3/SFRP1	4
HAHTOLA_MYCOSIS_FUNGOIDES_DN	4/168	2013-06-01	0.000615239	0.0214056	0.0194348	IGHA1/FLNA/CANX/CDC42	4
MODULE_109	4/168	2013-06-01	0.000615239	0.0214056	0.0194348	C1S/C1R/CFB/CFI	4
MODULE_385	4/168	2013-06-01	0.000615239	0.0214056	0.0194348	APP/APOE/APOH/FN1	4
MORF_JAG1	4/168	2013-06-01	0.000615239	0.0214056	0.0194348	ITIH4/SLC2A1/COL18A1/BTD	4
REACTOME_ANTIMICROBIAL_PEPTIDES	4/168	2013-06-01	0.000615239	0.0214056	0.0194348	CLU/S100A7/DCD/PGLYRP2	4
REACTOME_ROLE_OF_PHOSPHOLIPIDS_IN_PHAGOCYTOSIS	4/168	2013-06-01	0.000615239	0.0214056	0.0194348	IGHG1/IGHG2/IGHG4/IGKV4-1	4
YAMASHITA_LIVER_CANCER_STEM_CELL_DN	4/168	2013-06-01	0.000615239	0.0214056	0.0194348	C1R/KLKB1/SOD1/GSTP1	4
GO_CIRCULATORY_SYSTEM_DEVELOPMENT	21/168	120/2013	0.000619312	0.0214787	0.0195012	CTSH/ELN/ENPP2/STIM1/AQP1/APOE/APOH/FN1/ANXA1/HSPB1/SPARC/PKM/CALR/S100A7/MYH10/SERPINF1/COL18A1/PRCP/BASP1/HSPG2/SFRP1	21
GO_POSITIVE_REGULATION_OF_EPITHELIAL_CELL_MIGRATION	8/168	25/2013	0.000627707	0.0216321	0.0196404	CTSH/ENPP2/ANXA1/HSPB1/SPARC/CALR/TMSB4X/LGMN	8
ZHU_CMV_ALL_DN	8/168	25/2013	0.000627707	0.0216321	0.0196404	C1R/ANP32A/APOE/ANXA1/FLNA/IGFBP5/ACTG1/EFEMP1	8
NRF2_Q4	13/168	58/2013	0.000674071	0.0229648	0.0208505	ITM2B/ALDOA/GAPDH/ENO1/TUBB/HSP90AB1/UCHL1/CANX/PSMD7/VCP/HSPG2/PLEC/ATP6V0A1	13
GO_ATP_BIOSYNTHETIC_PROCESS	5/168	2013-10-01	0.000681142	0.0229648	0.0208505	ALDOA/ENO1/VCP/TMSB4X/STOML2	5
GO_CELLULAR_RESPONSE_TO_CAMP	5/168	2013-10-01	0.000681142	0.0229648	0.0208505	EZR/APP/AQP1/HSPA5/IGFBP5	5
GO_PROTEIN_FOLDING_IN_ENDOPLASMIC_RETICULUM	5/168	2013-10-01	0.000681142	0.0229648	0.0208505	HSPA5/CALR/CANX/PDIA3/DNAJC3	5
GO_REGULATION_OF_COAGULATION	5/168	2013-10-01	0.000681142	0.0229648	0.0208505	CPB2/KLKB1/APOE/APOH/ANXA5	5
MOOTHA_GLYCOLYSIS	5/168	2013-10-01	0.000681142	0.0229648	0.0208505	ALDOA/ENO1/ALDOC/PKM/TPI1	5
SERVITJA_ISLET_HNF1A_TARGETS_DN	5/168	2013-10-01	0.000681142	0.0229648	0.0208505	CPB2/TTR/ANXA4/DCT/TPI1	5
SMID_BREAST_CANCER_RELAPSE_IN_BONE_DN	12/168	51/2013	0.000683578	0.0229758	0.0208604	IGHG1/ELN/IGKV4-1/ENO1/EPRS/UCHL1/FLNA/YWHAE/YWHAZ/DSG1/SFRP1/QKI	12
MODULE_24	15/168	73/2013	0.00070082	0.0234829	0.0213208	CPB2/C1S/ELN/CFB/ITIH4/CFI/KLKB1/AQP1/APOE/APOH/FN1/MFAP2/HSPG2/PLEC/LGMN	15
THUM_SYSTOLIC_HEART_FAILURE_UP	17/168	89/2013	0.000753851	0.0247462	0.0224679	C1S/CFB/EZR/CFI/ENPP2/ANP32A/TPP1/IGKC/GSN/ENO1/HSP90AB1/ANXA4/UCHL1/YWHAE/YWHAZ/ACTG1/NONO	17
GO_RESPONSE_TO_ALCOHOL	10/168	38/2013	0.000756709	0.0247462	0.0224679	SOD1/GSN/GSTP1/SPARC/EEF2/PEBP1/HNRNPD/IGFBP7/SFRP1/GGH	10
GSE42088_UNINF_VS_LEISHMANIA_INF_DC_8H_UP	10/168	38/2013	0.000756709	0.0247462	0.0224679	CD81/ENPP2/FN1/SCG5/GSN/TUBB/HSP90AA1/HSPA8/TUBB4B/GGH	10
GSE29618_BCELL_VS_PDC_DN	14/168	66/2013	0.000758128	0.0247462	0.0224679	NPC2/ENPP2/APP/TPP1/GSN/TXN/PPIB/CANX/PDIA3/SERPINF1/PTGDS/BCAP31/DNAJC3/LGMN	14
GO_INTRAMOLECULAR_OXIDOREDUCTASE_ACTIVITY	7/168	20/2013	0.000758976	0.0247462	0.0224679	P4HB/PDIA4/MIF/PDIA3/DCT/PTGDS/TPI1	7
GO_PLATELET_ALPHA_GRANULE	7/168	20/2013	0.000758976	0.0247462	0.0224679	F5/APP/FN1/ALDOA/SPARC/CLU/TMSB4X	7
GO_RESPONSE_TO_ETHANOL	7/168	20/2013	0.000758976	0.0247462	0.0224679	SOD1/GSN/GSTP1/SPARC/EEF2/PEBP1/GGH	7
HONMA_DOCETAXEL_RESISTANCE	7/168	20/2013	0.000758976	0.0247462	0.0224679	GAPDH/ENO1/TUBB/GSTP1/HSPA5/CALR/TUBA1B	7
MODULE_172	7/168	20/2013	0.000758976	0.0247462	0.0224679	CPB2/C1S/C1R/CFB/CFI/CAPN2/LGMN	7
RHEIN_ALL_GLUCOCORTICOID_THERAPY_DN	23/168	139/2013	0.0007735	0.0251445	0.0228295	ANP32A/LDHA/GAPDH/HSPB1/ENO1/TUBB/EPRS/HSP90AB1/SPARC/HSPA8/MIF/CANX/TKT/MYH10/LRPPRC/BCAP31/HNRNPA3/TPI1/TUBA1B/PRDX1/IGFBP7/GGH/STOML2	23
MORF_RAN	25/168	157/2013	0.000815711	0.0260072	0.0236128	EIF4G2/BTF3/LDHA/SOD1/SLC25A5/HSP90AA1/HSP90AB1/HSPA8/EEF2/MIF/HNRNPA2B1/PSMA4/CANX/EEF1D/BCAP31/PSMD7/HNRNPA3/TPI1/YWHAZ/ACTG1/TUBA1B/PRDX1/KARS/NONO/STOML2	25
REACTOME_CYTOKINE_SIGNALING_IN_IMMUNE_SYSTEM	25/168	157/2013	0.000815711	0.0260072	0.0236128	IGHG1/IGHG4/EIF4G2/APP/IRF3/SOD1/FN1/ANXA1/P4HB/HSP90AA1/VIM/HSPA8/MIF/FLNA/HNRNPA2B1/PSMA4/CANX/PSMA5/PEBP1/PSMD7/CDC42/B2M/YWHAZ/ACTG1/TLN1	25
GO_POSITIVE_REGULATION_OF_CHEMOTAXIS	6/168	15/2013	0.000819144	0.0260072	0.0236128	HSPB1/CALR/S100A7/TMSB4X/KARS/LGMN	6
GO_REGULATION_OF_OXIDATIVE_STRESS_INDUCED_CELL_DEATH	6/168	15/2013	0.000819144	0.0260072	0.0236128	SOD1/HSPB1/P4HB/PSAP/TXN/NONO	6
GSE29618_PRE_VS_DAY7_FLU_VACCINE_PDC_UP	6/168	15/2013	0.000819144	0.0260072	0.0236128	TF/AQP1/IGFBP5/DSG1/EFEMP1/SFRP1	6
GSE9960_GRAM_NEG_VS_GRAM_NEG_AND_POS_SEPSIS_PBMC_UP	6/168	15/2013	0.000819144	0.0260072	0.0236128	CFB/IGKV4-1/TXN/MYH10/TUBB4B/BASP1	6
JIANG_AGING_HYPOTHALAMUS_DN	6/168	15/2013	0.000819144	0.0260072	0.0236128	DNAJA2/APOE/EPRS/CANX/GDI1/PTGDS	6
LEE_LIVER_CANCER_E2F1_UP	6/168	15/2013	0.000819144	0.0260072	0.0236128	CSTB/ANXA1/ANXA5/SPARC/ACTG1/GGH	6
GO_CELLULAR_RESPONSE_TO_OXYGEN_CONTAINING_COMPOUND	26/168	166/2013	0.000824919	0.0260355	0.0236384	CPB2/EZR/APP/AQP1/IRF3/SOD1/ANXA1/PSAP/EPRS/VIM/ANXA5/GSTP1/TXN/CLU/HSPA5/MIF/PKM/CAPN2/IGFBP5/SERPINF1/VCP/PRDX1/HNRNPD/SFRP1/ATP6V0A1/LGMN	26
CAIRO_HEPATOBLASTOMA_CLASSES_DN	9/168	32/2013	0.000827207	0.0260355	0.0236384	C1S/C1R/CD81/ITIH4/ANXA4/CAPN2/PEBP1/COL18A1/B2M	9
GSE10325_CD4_TCELL_VS_MYELOID_DN	9/168	32/2013	0.000827207	0.0260355	0.0236384	CTSH/GSN/ANXA4/GM2A/SERPINF1/PRCP/ACTG1/BASP1/ATP6V0A1	9
GO_MULTI_MULTICELLULAR_ORGANISM_PROCESS	8/168	26/2013	0.000843058	0.0264579	0.024022	CTSV/SOD1/SLC2A1/CAPN2/IGFBP5/CALR/DSG1/IGFBP7	8
GO_REGULATION_OF_GROWTH	18/168	98/2013	0.000858587	0.0268679	0.0243942	EIF4G2/EZR/APP/CLSTN1/SOD1/APOE/FN1/ENO1/HIST1H1B/PPIB/IGFBP5/TKT/GDI1/CDC42/BASP1/IGFBP7/SFRP1/LGMN	18
GSE41176_WT_VS_TAK1_KO_ANTI_IGM_STIM_BCELL_24H_UP	14/168	67/2013	0.000889448	0.0277538	0.0251986	HDLBP/EZR/SOD1/HSPA5/PDIA4/TKT/PRCP/BCAP31/PSMD7/VCP/TPI1/YWHAZ/TUBB4B/NUCB1	14
GO_RESPONSE_TO_ENDOGENOUS_STIMULUS	35/168	251/2013	0.00093369	0.0290511	0.0263764	CTSH/CD81/EZR/APP/AQP1/CTSV/IDH1/SOD1/APOE/APOA2/ANXA1/EPRS/HSP90AB1/VIM/ANXA5/GSTP1/SPARC/HSPA5/SLC2A1/EEF2/PKM/CAPN2/IGFBP5/CALR/PEBP1/SERPINF1/PRCP/ACTA1/DSG1/HNRNPD/IGFBP7/SFRP1/GGH/ATP6V0A1/LGMN	35
GSE6269_HEALTHY_VS_FLU_INF_PBMC_DN	10/168	39/2013	0.000945311	0.0291699	0.0264842	CFB/TPP1/ALDOA/PKM/CALR/YWHAE/NUCB1/LGALS3BP/ATP6V0A1/TLN1	10
TCF11MAFG_01	10/168	39/2013	0.000945311	0.0291699	0.0264842	SNX12/ITM2B/ALDOA/ENO1/TUBB/UCHL1/PSMA5/VCP/PRDX1/ATP6V0A1	10
CHICAS_RB1_TARGETS_CONFLUENT	19/168	107/2013	0.000949283	0.0291699	0.0264842	CTSH/C1S/C1R/CD81/FN1/ANXA1/HSPB1/GSN/TUBB/VIM/SPARC/CLU/PKM/FLNA/SERPINF1/TUBA1B/TUBB4B/SFRP1/TLN1	19
GO_AMEBOIDAL_TYPE_CELL_MIGRATION	13/168	60/2013	0.000950901	0.0291699	0.0264842	CTSH/ENPP2/APOE/APOH/FN1/ANXA1/HSPB1/SPARC/CALR/SERPINF1/PRCP/TMSB4X/LGMN	13
GO_APICAL_PART_OF_CELL	13/168	60/2013	0.000950901	0.0291699	0.0264842	TF/EZR/APP/AQP1/CTSV/FN1/ANXA1/SLC2A1/GM2A/PEBP1/DSG1/LGMN/C1QTNF5	13
GSE29618_PDC_VS_MDC_DN	12/168	53/2013	0.000990089	0.0302867	0.0274982	CTSH/CST3/CSTB/ANXA1/GAPDH/ENO1/ANXA5/GSTP1/PKM/TKT/BASP1/IGFBP7	12
FLECHNER_BIOPSY_KIDNEY_TRANSPLANT_OK_VS_DONOR_UP	30/168	205/2013	0.00103193	0.0314781	0.02858	C1S/IGHG1/ENPP2/ANP32A/IDH1/IGKC/GSN/VIM/ANXA5/SPARC/ANXA4/CLU/HSPA5/HSPA8/PKM/HNRNPA2B1/PPIB/PSMA4/EEF1D/PDIA3/MYH10/BCAP31/YWHAE/ACTG1/TUBA1B/DHX9/MORC3/NONO/SFRP1/QKI	30
GO_CELL_KILLING	7/168	21/2013	0.00105942	0.0320475	0.0290969	CTSH/GAPDH/TUBB/B2M/TUBB4B/DCD/PRDX1	7
GO_CYSTEINE_TYPE_ENDOPEPTIDASE_ACTIVITY	7/168	21/2013	0.00105942	0.0320475	0.0290969	CTSH/CTSV/UCHL1/CAPN2/PDIA3/SFRP1/LGMN	7
GRAESSMANN_RESPONSE_TO_MC_AND_SERUM_DEPRIVATION_UP	7/168	21/2013	0.00105942	0.0320475	0.0290969	ELN/CFB/AQP1/TUBB4B/LGALS3BP/PLEC/IGFBP7	7
GO_REGULATION_OF_ANATOMICAL_STRUCTURE_MORPHOGENESIS	28/168	187/2013	0.00107403	0.0323994	0.0294164	CPB2/CTSH/EZR/ENPP2/STIM1/AQP1/CST3/APOE/APOH/FN1/ALDOA/ANXA1/HSPB1/SPARC/PKM/CAPN2/FLNA/PSMA4/CALR/PSMA5/GDI1/MYH10/SERPINF1/PSMD7/CDC42/BASP1/HSPG2/SFRP1	28
MARTINEZ_RB1_TARGETS_DN	18/168	100/2013	0.00110165	0.0331409	0.0300897	C1R/ELN/APOE/EPRS/GSTP1/CLU/MYH3/FLNA/PPIB/CALR/CANX/COL18A1/DCT/PTGDS/B2M/BASP1/PRDX1/MORC3	18
GO_POSITIVE_REGULATION_OF_LOCOMOTION	16/168	84/2013	0.00111897	0.033569	0.0304783	CTSH/ENPP2/APP/FN1/ANXA1/HSPB1/SPARC/HSPA5/FLNA/IGFBP5/CALR/S100A7/COL18A1/TMSB4X/KARS/LGMN	16
GO_CENTRAL_NERVOUS_SYSTEM_DEVELOPMENT	22/168	134/2013	0.00113257	0.0338837	0.0307641	APP/AQP1/TPP1/GSN/HSP90AA1/HSP90AB1/VIM/GSTP1/CLU/HSPA5/SLC2A1/FLNA/PEBP1/MYH10/DCT/BTD/CDC42/YWHAE/BASP1/HSPG2/HNRNPD/SFRP1	22
GO_NEUROMUSCULAR_PROCESS_CONTROLLING_BALANCE	5/168	2013-11-01	0.00116501	0.0343821	0.0312166	APP/TPP1/PSAP/GM2A/MYH10	5
GO_REGULATION_OF_LEUKOCYTE_CHEMOTAXIS	5/168	2013-11-01	0.00116501	0.0343821	0.0312166	MIF/CALR/S100A7/KARS/LGMN	5
GSE2128_CTRL_VS_MIMETOPE_NEGATIVE_SELECTION_DP_THYMOCYTE_C57BL6_UP	5/168	2013-11-01	0.00116501	0.0343821	0.0312166	ENPP2/PKM/GDI1/BASP1/PRDX1	5
MOOTHA_GLUCONEOGENESIS	5/168	2013-11-01	0.00116501	0.0343821	0.0312166	LDHA/ALDOA/ENO1/ALDOC/TPI1	5
NAKAJIMA_MAST_CELL	5/168	2013-11-01	0.00116501	0.0343821	0.0312166	ENPP2/HSP90AB1/CLU/PEBP1/PRDX1	5
GO_AGING	12/168	54/2013	0.00118184	0.0346906	0.0314967	APP/CTSV/SOD1/GSN/EEF2/MIF/IGFBP5/CALR/CANX/PEBP1/SERPINF1/MORC3	12
GO_LEUKOCYTE_MIGRATION	12/168	54/2013	0.00118184	0.0346906	0.0314967	IGHA1/APP/IGKC/FN1/ANXA1/IGKV4-1/IGLC6/MIF/CALR/S100A7/KARS/LGMN	12
GO_SOMATODENDRITIC_COMPARTMENT	21/168	126/2013	0.00120912	0.0351749	0.0319364	APP/RGS12/CTSV/CLSTN1/SOD1/APOE/HSP90AA1/HSP90AB1/UCHL1/C4A/C4B/CLU/HSPA8/CAPN2/FLNA/CANX/PEBP1/GDI1/MYH10/SERPINF1/CDC42	21
GO_NEGATIVE_REGULATION_OF_EPITHELIAL_CELL_PROLIFERATION	6/168	16/2013	0.00122095	0.0351749	0.0319364	CPB2/APOE/APOH/SPARC/SERPINF1/SFRP1	6
GO_NEUROMUSCULAR_PROCESS	6/168	16/2013	0.00122095	0.0351749	0.0319364	APP/TPP1/PSAP/UCHL1/GM2A/MYH10	6
GO_POSITIVE_REGULATION_OF_ENDOTHELIAL_CELL_MIGRATION	6/168	16/2013	0.00122095	0.0351749	0.0319364	ANXA1/HSPB1/SPARC/CALR/TMSB4X/LGMN	6
LINDVALL_IMMORTALIZED_BY_TERT_DN	6/168	16/2013	0.00122095	0.0351749	0.0319364	ELN/CFB/FN1/DCT/HSPG2/LGALS3BP	6
PID_HIF1_TFPATHWAY	6/168	16/2013	0.00122095	0.0351749	0.0319364	TF/LDHA/ALDOA/ENO1/SLC2A1/PKM	6
SABATES_COLORECTAL_ADENOMA_DN	6/168	16/2013	0.00122095	0.0351749	0.0319364	IGHA1/FN1/TTR/CLU/EFEMP1/SFRP1	6
GO_POSITIVE_REGULATION_OF_PROTEIN_METABOLIC_PROCESS	32/168	226/2013	0.00123339	0.0354395	0.0321767	CTSH/CD81/EZR/ENPP2/APP/KLKB1/SOD1/APOE/APOA2/FN1/HPX/HSPB1/GSN/ENO1/PSAP/HSP90AA1/HSP90AB1/VIM/TXN/CLU/HSPA5/EEF2/MIF/HIST1H1B/S100A7/BCAP31/VCP/DHX9/DNAJC3/HNRNPD/KARS/LGMN	32
ENK_UV_RESPONSE_KERATINOCYTE_UP	22/168	135/2013	0.0012554	0.0359771	0.0326647	C1R/ITM2B/BTF3/RGS12/APOE/ALDOA/HSPB1/GSN/ENO1/P4HB/HSP90AB1/GSTP1/MIF/GDI1/VCP/B2M/YWHAZ/TUBB4B/NUCB1/ATP6V0A1/LGMN/STOML2	22
GO_CELL_MOTILITY	31/168	217/2013	0.00127848	0.036344	0.0329978	CTSH/IGHA1/CD81/ENPP2/APP/IGKC/APOE/APOH/FN1/ANXA1/HSPB1/IGKV4-1/ANXA5/GSTP1/SPARC/IGLC6/HSPA5/MIF/FLNA/IGFBP5/CALR/S100A7/MYH10/SERPINF1/COL18A1/PRCP/YWHAE/TMSB4X/KARS/SFRP1/LGMN	31
GO_REGULATION_OF_APOPTOTIC_SIGNALING_PATHWAY	16/168	85/2013	0.00127906	0.036344	0.0329978	CTSH/SOD1/HSPB1/SLC25A5/GSN/ENO1/P4HB/GSTP1/CLU/MIF/PDIA3/BCAP31/YWHAE/YWHAZ/NONO/SFRP1	16
GO_RESPONSE_TO_TOXIC_SUBSTANCE	16/168	85/2013	0.00127906	0.036344	0.0329978	AQP1/LDHA/SOD1/APOE/ANXA1/GSN/PSAP/GSTP1/SPARC/TXN/EEF2/CAPN2/PEBP1/NUCB1/PRDX1/GGH	16
MORF_AP2M1	20/168	118/2013	0.00128155	0.036344	0.0329978	EIF4G2/LDHA/SOD1/P4HB/HSP90AA1/HSP90AB1/HSPA8/PKM/PSMA4/CALR/CANX/EEF1D/BCAP31/PSMD7/VCP/TPI1/YWHAZ/TUBA1B/KARS/STOML2	20
GO_MAINTENANCE_OF_LOCATION_IN_CELL	9/168	34/2013	0.00133605	0.0373848	0.0339428	EZR/FTH1/APOE/GSN/TXN/HSPA5/TMSB4X/MORC3/TLN1	9
GSE360_DC_VS_MAC_T_GONDII_DN	9/168	34/2013	0.00133605	0.0373848	0.0339428	IGHA1/TPP1/APOE/SPARC/HSPA5/PDIA4/TKT/PTGDS/IGFBP7	9
GO_LIPASE_INHIBITOR_ACTIVITY	4/168	2013-07-01	0.00134228	0.0373848	0.0339428	APOA2/ANXA1/ANXA5/ANXA4	4
GO_MYELOID_CELL_APOPTOTIC_PROCESS	4/168	2013-07-01	0.00134228	0.0373848	0.0339428	IRF3/APOH/ANXA1/MIF	4
MODULE_208	4/168	2013-07-01	0.00134228	0.0373848	0.0339428	IGHG3/CFB/IGKC/LGMN	4
MODULE_436	4/168	2013-07-01	0.00134228	0.0373848	0.0339428	IGHG3/IGKC/LGALS3BP/LGMN	4
REACTOME_UPTAKE_AND_ACTIONS_OF_BACTERIAL_TOXINS	4/168	2013-07-01	0.00134228	0.0373848	0.0339428	HSP90AA1/HSP90AB1/EEF2/PDCD6IP	4
GO_TUBE_DEVELOPMENT	19/168	110/2013	0.00134686	0.0374167	0.0339718	CTSH/ENPP2/STIM1/AQP1/APOE/APOH/FN1/ANXA1/HSPB1/SPARC/PKM/IGFBP5/S100A7/SERPINF1/COL18A1/PRCP/BASP1/HSPG2/SFRP1	19
GO_RESPONSE_TO_ACID_CHEMICAL	12/168	55/2013	0.00140346	0.0388899	0.0353093	CTSH/AQP1/GSN/GSTP1/SPARC/EEF2/CAPN2/SERPINF1/COL18A1/HNRNPD/IGFBP7/SFRP1	12
GO_IMMUNE_RESPONSE_REGULATING_CELL_SURFACE_RECEPTOR_SIGNALING_PATHWAY	17/168	94/2013	0.00144024	0.0395171	0.0358788	IGHG1/IGHG3/IGHA1/IGHG2/IGHG4/EZR/IGKC/IGKV4-1/HSP90AA1/HSP90AB1/IGLC6/PSMA4/PSMA5/PSMD7/CDC42/ACTG1/STOML2	17
chr14q32	7/168	22/2013	0.00144605	0.0395171	0.0358788	IGHG1/IGHG3/IGHA1/IGHG2/IGHG4/HSP90AA1/LGMN	7
GO_REGULATION_OF_LEUKOCYTE_MIGRATION	7/168	22/2013	0.00144605	0.0395171	0.0358788	APP/ANXA1/MIF/CALR/S100A7/KARS/LGMN	7
GSE32034_LY6C_HIGH_VS_LOW_MONOCYTE_UP	7/168	22/2013	0.00144605	0.0395171	0.0358788	ITM2B/APOH/VIM/ANXA4/PDIA4/GM2A/ACTG1	7
GSE3982_MEMORY_CD4_TCELL_VS_BCELL_DN	8/168	28/2013	0.00145035	0.0395171	0.0358788	CTSH/IGHA1/IGKC/IGKV4-1/GSN/GM2A/SERPINF1/BASP1	8
VERHAAK_AML_WITH_NPM1_MUTATED_DN	8/168	28/2013	0.00145035	0.0395171	0.0358788	EZR/APP/HSPB1/GSN/SPARC/SERPINF1/HSPG2/IGFBP7	8
GSE29949_CD8_NEG_DC_SPLEEN_VS_MONOCYTE_BONE_MARROW_UP	11/168	48/2013	0.0014515	0.0395171	0.0358788	GSN/TUBB/ANXA5/GSTP1/CAPN2/GM2A/FLNA/S100A7/YWHAZ/BASP1/SEC23IP	11
PILON_KLF1_TARGETS_UP	16/168	86/2013	0.00145813	0.0395985	0.0359527	C1S/CFB/TF/CFI/APOA2/APOH/FN1/TTR/HPX/SPARC/ALDOC/HIST1H1E/CLU/COL18A1/NID2/IGFBP7	16
GO_RESPONSE_TO_HORMONE	25/168	164/2013	0.00157488	0.0426627	0.0387348	CTSH/AQP1/CTSV/IDH1/APOA2/ANXA1/EPRS/ANXA5/GSTP1/SPARC/SLC2A1/EEF2/PKM/IGFBP5/CALR/PEBP1/SERPINF1/PRCP/ACTA1/DSG1/HNRNPD/IGFBP7/SFRP1/GGH/ATP6V0A1	25
GO_APOPTOTIC_PROCESS	37/168	278/2013	0.0016101	0.0435087	0.0395029	CTSH/APP/AQP1/IRF3/LDHA/SOD1/APOE/APOH/ANXA1/GAPDH/HSPB1/SLC25A5/GSN/ENO1/P4HB/HSP90AB1/ANXA5/GSTP1/ANXA4/CLU/HSPA5/MIF/CAPN2/FLNA/CALR/PDIA3/COL18A1/BCAP31/VCP/YWHAE/YWHAZ/DNAJC3/NONO/TIMM50/SFRP1/PDCD6IP/LGMN	37
GO_NEGATIVE_REGULATION_OF_CELL_POPULATION_PROLIFERATION	14/168	71/2013	0.00162323	0.0437549	0.0397265	CPB2/APP/FTH1/APOE/APOH/GSTP1/SPARC/IGFBP5/SERPINF1/COL18A1/MORC3/KARS/IGFBP7/SFRP1	14
SWEET_LUNG_CANCER_KRAS_UP	21/168	129/2013	0.00165311	0.0444504	0.0403579	HDLBP/CTSH/IGHA1/ITIH4/NPC2/LDHA/CSTB/GAPDH/ENO1/PSAP/ANXA4/ALDOC/CLU/HSPA5/EEF2/PKM/EEF1D/COL18A1/TPI1/BASP1/ATP6V0A1	21
GO_ERK1_AND_ERK2_CASCADE	9/168	35/2013	0.00167161	0.0445963	0.0404903	CTSH/EZR/APP/APOE/FN1/GSTP1/MIF/S100A7/KARS	9
GSE2405_HEAT_KILLED_LYSATE_VS_LIVE_A_PHAGOCYTOPHILUM_STIM_NEUTROPHIL_9H_UP	9/168	35/2013	0.00167161	0.0445963	0.0404903	CTSH/TF/CTSV/IGKC/CSTB/PSAP/TXN/TUBA1B/SFRP1	9
SCHAEFFER_PROSTATE_DEVELOPMENT_48HR_DN	9/168	35/2013	0.00167161	0.0445963	0.0404903	ELN/AQP1/ALDOC/MIF/MYH10/SERPINF1/BTD/MFAP2/LGMN	9
GO_REGULATION_OF_INTRACELLULAR_SIGNAL_TRANSDUCTION	32/168	230/2013	0.00167492	0.0445963	0.0404903	CD81/EZR/APP/IRF3/SOD1/APOE/FN1/HSPB1/ENO1/P4HB/PSAP/HSP90AA1/HSP90AB1/GSTP1/UCHL1/TXN/CLU/MIF/FLNA/IGFBP5/CALR/EEF1D/PEBP1/GDI1/S100A7/BCAP31/CDC42/TMSB4X/PRDX1/KARS/NONO/SFRP1	32
GO_CELLULAR_RESPONSE_TO_NITROGEN_COMPOUND	19/168	112/2013	0.00168458	0.0447441	0.0406245	EZR/APP/AQP1/IRF3/SOD1/EPRS/VIM/ANXA5/GSTP1/HSPA5/PKM/CAPN2/IGFBP5/ACTA1/DHX9/HNRNPD/SFRP1/ATP6V0A1/LGMN	19
REACTOME_CELLULAR_RESPONSES_TO_EXTERNAL_STIMULI	22/168	138/2013	0.0016952	0.0449167	0.0407812	DNAJA2/SOD1/HSPB1/P4HB/HSP90AA1/HSP90AB1/GSTP1/HIST1H1E/TXN/HSPA5/HSPA8/HIST1H1B/PSMA4/PSMA5/PSMD7/VCP/YWHAE/HIST1H4A/TUBA1B/TUBB4B/PRDX1/IGFBP7	22
GO_REPRODUCTION	23/168	147/2013	0.0017194	0.0454474	0.0412631	APP/CTSV/IDH1/SOD1/ALDOA/ANXA1/PSAP/HSP90AB1/ANXA5/HSPA5/SLC2A1/CAPN2/FLNA/IGFBP5/CALR/PEBP1/SERPINF1/CCT5/BCAP31/BASP1/DSG1/IGFBP7/SFRP1	23
GSE2405_HEAT_KILLED_LYSATE_VS_LIVE_A_PHAGOCYTOPHILUM_STIM_NEUTROPHIL_24H_UP	11/168	49/2013	0.00173823	0.0458337	0.0416139	RGS12/CST3/IGKC/FN1/CSTB/ANXA1/SCG5/PSAP/ANXA4/CLU/SFRP1	11
GO_REGULATION_OF_RESPONSE_TO_OXIDATIVE_STRESS	6/168	17/2013	0.00175798	0.0459098	0.0416829	SOD1/HSPB1/P4HB/PSAP/TXN/NONO	6
HWANG_PROSTATE_CANCER_MARKERS	6/168	17/2013	0.00175798	0.0459098	0.0416829	EZR/TXN/CLU/MIF/FLNA/CALR	6
MODULE_223	6/168	17/2013	0.00175798	0.0459098	0.0416829	CD81/FTH1/SERPINF1/B2M/PRDX1/DNAJC3	6
NABA_ECM_AFFILIATED	6/168	17/2013	0.00175798	0.0459098	0.0416829	HPX/ANXA1/ANXA5/ANXA4/ANXA11/C1QTNF5	6
GO_TAXIS	13/168	64/2013	0.00179493	0.0467627	0.0424573	EZR/ENPP2/APP/ANXA1/HSPB1/GSTP1/MIF/CALR/S100A7/MYH10/TMSB4X/KARS/LGMN	13
GO_ANATOMICAL_STRUCTURE_FORMATION_INVOLVED_IN_MORPHOGENESIS	21/168	130/2013	0.0018292	0.0474141	0.0430487	CTSH/ENPP2/STIM1/AQP1/APOH/FN1/ANXA1/HSPB1/SPARC/MYH3/PKM/CAPN2/S100A7/MYH10/SERPINF1/COL18A1/PRCP/ACTG1/ACTA1/HSPG2/SFRP1	21
GSE360_DC_VS_MAC_M_TUBERCULOSIS_UP	8/168	29/2013	0.00186264	0.0474141	0.0430487	ENPP2/SOD1/APOH/FN1/TUBB/HSP90AB1/TXN/PSMA5	8
HOFFMANN_LARGE_TO_SMALL_PRE_BII_LYMPHOCYTE_UP	8/168	29/2013	0.00186264	0.0474141	0.0430487	STIM1/ANP32A/LDHA/GSN/ENO1/TUBB/TUBA1B/TUBB4B	8
GO_DISORDERED_DOMAIN_SPECIFIC_BINDING	5/168	2013-12-01	0.00186347	0.0474141	0.0430487	EZR/FN1/GAPDH/HSP90AA1/HSP90AB1	5
GO_MONOCARBOXYLIC_ACID_TRANSPORT	5/168	2013-12-01	0.00186347	0.0474141	0.0430487	OC90/APOE/ANXA1/EPRS/MIF	5
GO_REGULATION_OF_PROTEIN_MATURATION	5/168	2013-12-01	0.00186347	0.0474141	0.0430487	CPB2/SNX12/KLKB1/GSN/ENO1	5
JOSEPH_RESPONSE_TO_SODIUM_BUTYRATE_UP	5/168	2013-12-01	0.00186347	0.0474141	0.0430487	PSAP/GSTP1/CLU/GDI1/PRDX1	5
NGO_MALIGNANT_GLIOMA_1P_LOH	5/168	2013-12-01	0.00186347	0.0474141	0.0430487	GAPDH/ENO1/P4HB/VIM/HSPA5	5
REACTOME_DETOXIFICATION_OF_REACTIVE_OXYGEN_SPECIES	5/168	2013-12-01	0.00186347	0.0474141	0.0430487	SOD1/P4HB/GSTP1/TXN/PRDX1	5
REACTOME_GLUCONEOGENESIS	5/168	2013-12-01	0.00186347	0.0474141	0.0430487	ALDOA/GAPDH/ENO1/ALDOC/TPI1	5
MARTINEZ_RB1_AND_TP53_TARGETS_DN	19/168	113/2013	0.00187884	0.0476935	0.0433024	C1R/ELN/APP/APOE/EPRS/GSTP1/CLU/MYH3/FLNA/PPIB/CALR/CANX/COL18A1/DCT/PTGDS/BASP1/FBLN2/DNAJC3/PLEC	19
DARWICHE_PAPILLOMA_RISK_HIGH_DN	7/168	23/2013	0.00193467	0.0488831	0.0443825	APP/ANP32A/SOD1/APOE/CAPN2/ACTA1/LGMN	7
KEGG_GLYCOLYSIS_GLUCONEOGENESIS	7/168	23/2013	0.00193467	0.0488831	0.0443825	LDHA/ALDOA/GAPDH/ENO1/ALDOC/PKM/TPI1	7
GO_PROTEIN_STABILIZATION	12/168	57/2013	0.00195041	0.0491667	0.04464	APOA2/GAPDH/HSP90AA1/HSP90AB1/CLU/HIST1H1B/FLNA/PPIB/CALR/CCT5/DSG1/MORC3	12
GO_ORGANIC_ANION_TRANSPORT	11/168	50/2013	0.00206968	0.0517429	0.046979	NPC2/OC90/AQP1/APOE/APOA2/ANXA1/SLC25A5/PSAP/EPRS/SLC2A1/MIF	11
GSE37301_CD4_TCELL_VS_RAG2_KO_NK_CELL_DN	9/168	36/2013	0.00207162	0.0517429	0.046979	EZR/STIM1/VIM/CAPN2/GM2A/PLEC/IGFBP7/ATP6V0A1/TLN1	9
GSE42021_TREG_PLN_VS_CD24INT_TREG_THYMUS_DN	9/168	36/2013	0.00207162	0.0517429	0.046979	C1S/C1R/ITM2B/CFB/IRF3/PSMA4/B2M/NUCB1/LGALS3BP	9
JOHNSTONE_PARVB_TARGETS_2_UP	9/168	36/2013	0.00207162	0.0517429	0.046979	TPP1/PKM/FLNA/CALR/B2M/YWHAE/ACTG1/BASP1/TLN1	9
KUMAR_TARGETS_OF_MLL_AF9_FUSION	13/168	65/2013	0.00208276	0.0519022	0.0471236	C1R/ELN/IDH1/ANXA1/GAPDH/ENO1/TXN/HNRNPA2B1/TPI1/BASP1/LGALS3BP/DSC1/DNAJC3	13
MARTINEZ_TP53_TARGETS_DN	19/168	114/2013	0.00209178	0.0520079	0.0472196	C1R/ELN/APOE/EPRS/GSTP1/CLU/MYH3/FLNA/PPIB/CALR/CANX/COL18A1/DCT/PTGDS/BASP1/LGALS3BP/DNAJC3/PLEC/QKI	19
GSE2405_0H_VS_1.5H_A_PHAGOCYTOPHILUM_STIM_NEUTROPHIL_UP	10/168	43/2013	0.00212357	0.0524094	0.0475841	C1R/CFB/TF/AQP1/CTSV/CST3/ALDOA/CSTB/GM2A/HSPG2	10
HALLMARK_HYPOXIA	10/168	43/2013	0.00212357	0.0524094	0.0475841	HDLBP/LDHA/ALDOA/GAPDH/ENO1/ALDOC/HSPA5/SLC2A1/MIF/TPI1	10
MODULE_33	10/168	43/2013	0.00212357	0.0524094	0.0475841	CTSH/ELN/ENPP2/SPARC/UCHL1/MFAP2/FBLN2/HSPG2/LGALS3BP/LGMN	10
GO_EPITHELIAL_CELL_DIFFERENTIATION	16/168	89/2013	0.00212718	0.0524094	0.0475841	EZR/TPP1/CTSV/SOD1/ANXA1/PSAP/VIM/ANXA4/ALDOC/FLNA/S100A7/COL18A1/CDC42/BASP1/DSG1/DSC1	16
MODULE_12	14/168	73/2013	0.00214769	0.0527953	0.0479345	C1S/ELN/ENPP2/AQP1/APOE/FN1/ANXA1/SCG5/PTGDS/MFAP2/HSPG2/PLEC/SFRP1/ATP6V0A1	14
GSE22886_NAIVE_VS_IGG_IGA_MEMORY_BCELL_DN	12/168	58/2013	0.00228337	0.0558785	0.0507338	CTSH/IGHA1/GAPDH/TUBB/VIM/ANXA5/HSPA8/CAPN2/CCT5/TPI1/ACTG1/TUBB4B	12
KINSEY_TARGETS_OF_EWSR1_FLII_FUSION_DN	12/168	58/2013	0.00228337	0.0558785	0.0507338	NPC2/ENPP2/CST3/FN1/GSN/PSAP/VIM/SPARC/IGFBP5/TMSB4X/LGALS3BP/IGFBP7	12
JOHNSTONE_PARVB_TARGETS_3_UP	19/168	115/2013	0.00232481	0.0567649	0.0515387	C1S/NPC2/TPP1/CST3/FN1/CSTB/ANXA1/GSN/P4HB/PSAP/VIM/ANXA4/CLU/FLNA/TKT/GDI1/COL18A1/LGALS3BP/LGMN	19
GO_RESPONSE_TO_HYDROGEN_PEROXIDE	8/168	30/2013	0.00236228	0.0569143	0.0516743	AQP1/LDHA/SOD1/ANXA1/PSAP/TXN/EEF2/CAPN2	8
GSE11961_MARGINAL_ZONE_BCELL_VS_MEMORY_BCELL_DAY7_UP	8/168	30/2013	0.00236228	0.0569143	0.0516743	F5/EZR/VIM/FLNA/PDIA3/LRPPRC/TPI1/YWHAE	8
GSE37416_CTRL_VS_3H_F_TULARENSIS_LVS_NEUTROPHIL_DN	8/168	30/2013	0.00236228	0.0569143	0.0516743	C1S/LDHA/ALDOA/ENO1/ALDOC/MIF/PKM/TPI1	8
GSE3982_DC_VS_TH2_UP	8/168	30/2013	0.00236228	0.0569143	0.0516743	CTSH/FTH1/TPP1/CST3/ANXA1/PSAP/SPARC/BASP1	8
GSE46606_IRF4HIGH_VS_WT_CD40L_IL2_IL5_DAY3_STIMULATED_BCELL_DN	8/168	30/2013	0.00236228	0.0569143	0.0516743	C1R/CFB/APP/ALDOA/ENO1/PKM/CANX/B2M	8
REACTOME_REGULATION_OF_ACTIN_DYNAMICS_FOR_PHAGOCYTIC_CUP_FORMATION	8/168	30/2013	0.00236228	0.0569143	0.0516743	IGHG1/IGHG2/IGHG4/IGKV4-1/HSP90AA1/HSP90AB1/CDC42/ACTG1	8
GO_DEVELOPMENTAL_GROWTH	16/168	90/2013	0.00240065	0.0573172	0.05204	EZR/APP/SOD1/APOE/FN1/ANXA1/GSN/PSAP/HSP90AA1/HSP90AB1/PKM/PPIB/GDI1/BASP1/SFRP1/LGMN	16
GO_CELLULAR_RESPONSE_TO_OXIDATIVE_STRESS	11/168	51/2013	0.00245086	0.0573172	0.05204	AQP1/SOD1/ANXA1/HSPB1/P4HB/PSAP/GSTP1/TXN/PRDX1/HNRNPD/NONO	11
GO_REPRODUCTIVE_SYSTEM_DEVELOPMENT	11/168	51/2013	0.00245086	0.0573172	0.05204	CTSV/IDH1/SOD1/ANXA1/PSAP/HSP90AB1/HSPA5/FLNA/SERPINF1/BASP1/SFRP1	11
GSE339_CD8POS_VS_CD4CD8DN_DC_IN_CULTURE_UP	11/168	51/2013	0.00245086	0.0573172	0.05204	CD81/NPC2/CST3/PSAP/ANXA5/ALDOC/TXN/PPIB/PDIA3/NUCB1/DNAJC3	11
GSE9006_HEALTHY_VS_TYPE_1_DIABETES_PBMC_1MONTH_POST_DX_UP	15/168	82/2013	0.00245151	0.0573172	0.05204	EZR/ANP32A/DNAJA2/ALDOA/ANXA5/HSPA5/PDIA4/CANX/PDIA3/BCAP31/HNRNPA3/YWHAZ/ACTG1/HNRNPD/QKI	15
GO_CELL_DEATH_IN_RESPONSE_TO_OXIDATIVE_STRESS	6/168	18/2013	0.00245702	0.0573172	0.05204	SOD1/HSPB1/P4HB/PSAP/TXN/NONO	6
GO_REGULATION_OF_WOUND_HEALING	6/168	18/2013	0.00245702	0.0573172	0.05204	CPB2/KLKB1/APOE/APOH/ANXA1/ANXA5	6
GO_REGULATION_OF_BODY_FLUID_LEVELS	14/168	74/2013	0.00245849	0.0573172	0.05204	CPB2/F5/KLKB1/AQP1/APOE/APOH/HSPB1/ANXA5/FLNA/PRCP/CDC42/YWHAZ/ACTG1/TLN1	14
MODULE_2	14/168	74/2013	0.00245849	0.0573172	0.05204	C1S/IGHG3/ENPP2/AQP1/APOE/FN1/ANXA1/FLNA/PTGDS/FBLN2/HSPG2/PLEC/SFRP1/ATP6V0A1	14
GO_CYTOKINE_PRODUCTION_INVOLVED_IN_IMMUNE_RESPONSE	4/168	2013-08-01	0.00251059	0.0573172	0.05204	APOA2/MIF/B2M/KARS	4
GO_ENDOSOME_LUMEN	4/168	2013-08-01	0.00251059	0.0573172	0.05204	CTSH/APP/B2M/LGMN	4
GO_MACROPHAGE_ACTIVATION	4/168	2013-08-01	0.00251059	0.0573172	0.05204	APP/CLU/MIF/KARS	4
GO_MISFOLDED_PROTEIN_BINDING	4/168	2013-08-01	0.00251059	0.0573172	0.05204	CLU/HSPA5/HSPA8/DNAJC3	4
GO_MONONUCLEAR_CELL_MIGRATION	4/168	2013-08-01	0.00251059	0.0573172	0.05204	ANXA1/S100A7/KARS/LGMN	4
GO_PLASMINOGEN_ACTIVATION	4/168	2013-08-01	0.00251059	0.0573172	0.05204	CPB2/KLKB1/APOH/ENO1	4
GO_PROTEIN_FOLDING_CHAPERONE	4/168	2013-08-01	0.00251059	0.0573172	0.05204	HSPB1/HSPA5/HSPA8/CALR	4
GO_REGULATION_OF_CYTOKINE_PRODUCTION_INVOLVED_IN_IMMUNE_RESPONSE	4/168	2013-08-01	0.00251059	0.0573172	0.05204	APOA2/MIF/B2M/KARS	4
KORKOLA_YOLK_SAC_TUMOR	4/168	2013-08-01	0.00251059	0.0573172	0.05204	C1S/C1R/CTSV/APOA2	4
MODULE_345	4/168	2013-08-01	0.00251059	0.0573172	0.05204	IGHG3/IGKC/LGALS3BP/LGMN	4
NAKAYAMA_SOFT_TISSUE_TUMORS_PCA2_DN	4/168	2013-08-01	0.00251059	0.0573172	0.05204	IGHG1/IGHA1/IGKC/SFRP1	4
Published_Amit_Stem genes	4/168	2013-08-01	0.00251059	0.0573172	0.05204	CD81/ALDOC/BASP1/PGLYRP2	4
Published_Giladi_Stem_genes	4/168	2013-08-01	0.00251059	0.0573172	0.05204	CD81/ALDOC/BASP1/PGLYRP2	4
TURASHVILI_BREAST_DUCTAL_CARCINOMA_VS_LOBULAR_NORMAL_DN	4/168	2013-08-01	0.00251059	0.0573172	0.05204	IGHA1/ANXA1/SFRP1/CRISPLD1	4
WANG_ADIPOGENIC_GENES_REPRESSED_BY_SIRT1	4/168	2013-08-01	0.00251059	0.0573172	0.05204	GAPDH/ENO1/SLC2A1/TPI1	4
YAO_HOXA10_TARGETS_VIA_PROGESTERONE_UP	4/168	2013-08-01	0.00251059	0.0573172	0.05204	ELN/ENPP2/AQP1/APOE	4
ESC_J1_UP_LATE.V1_UP	7/168	24/2013	0.00254227	0.0575579	0.0522586	CTSH/APP/APOA2/TTR/GSN/LGMN/RAB6B	7
GO_DEVELOPMENT_OF_PRIMARY_SEXUAL_CHARACTERISTICS	7/168	24/2013	0.00254227	0.0575579	0.0522586	CTSV/IDH1/SOD1/HSPA5/FLNA/BASP1/SFRP1	7
GSE46242_TH1_VS_ANERGIC_TH1_CD4_TCELL_WITH_EGR2_DELETED_DN	7/168	24/2013	0.00254227	0.0575579	0.0522586	ALDOA/ANXA5/HNRNPA2B1/PRCP/ACTG1/NUCB1/IGFBP7	7
REACTOME_APOPTOTIC_EXECUTION_PHASE	7/168	24/2013	0.00254227	0.0575579	0.0522586	GSN/VIM/HIST1H1E/HIST1H1B/BCAP31/DSG1/PLEC	7
GSE43955_TH0_VS_TGFB_IL6_IL23_TH17_ACT_CD4_TCELL_60H_UP	10/168	44/2013	0.0025533	0.0576877	0.0523764	C1R/CD81/CST3/APOE/GSN/GM2A/PDIA3/COL18A1/TUBA1B/PRDX1	10
GO_FC_RECEPTOR_SIGNALING_PATHWAY	14/168	75/2013	0.00280559	0.0630598	0.057254	IGHG1/IGHG3/IGHG2/IGHG4/IGKC/IGKV4-1/HSP90AA1/HSP90AB1/IGLC6/PSMA4/PSMA5/PSMD7/CDC42/ACTG1	14
MODULE_6	14/168	75/2013	0.00280559	0.0630598	0.057254	C1S/IGHG3/CFB/AQP1/FN1/ANXA1/ANXA4/FLNA/PTGDS/FBLN2/HSPG2/PLEC/SFRP1/LGMN	14
GO_HORMONE_BINDING	5/168	13/2013	0.00282582	0.0630598	0.057254	CTSH/TTR/ANXA5/PKM/CALR	5
GO_REGULATION_OF_MULTICELLULAR_ORGANISM_GROWTH	5/168	13/2013	0.00282582	0.0630598	0.057254	EZR/APP/SOD1/PPIB/LGMN	5
LEE_LIVER_CANCER_MYC_E2F1_UP	5/168	13/2013	0.00282582	0.0630598	0.057254	CSTB/ANXA5/SPARC/PTGDS/ACTG1	5
REACTOME_HSF1_ACTIVATION	5/168	13/2013	0.00282582	0.0630598	0.057254	HSPB1/HSP90AA1/HSP90AB1/VCP/YWHAE	5
GSE20715_0H_VS_24H_OZONE_LUNG_DN	8/168	31/2013	0.00296141	0.0658158	0.0597562	CTSH/CFB/ITIH4/NPC2/GSN/SLC2A1/CAPN2/BASP1	8
SERVITJA_ISLET_HNF1A_TARGETS_UP	8/168	31/2013	0.00296141	0.0658158	0.0597562	C1S/APOE/ANXA1/VIM/UCHL1/COL18A1/EFEMP1/RAB6B	8
GSE11057_CD4_EFF_MEM_VS_PBMC_DN	9/168	38/2013	0.0030994	0.0687423	0.0624133	FTH1/ANP32A/TPP1/PSAP/GSTP1/SPARC/TKT/PRCP/ATP6V0A1	9
GO_RESPONSE_TO_EXTRACELLULAR_STIMULUS	14/168	76/2013	0.0031921	0.0704718	0.0639835	CTSV/LDHA/SOD1/APOE/GSN/GSTP1/SPARC/HSPA5/HSPA8/SLC2A1/EEF2/PKM/ACTA1/SFRP1	14
GSE28726_ACT_CD4_TCELL_VS_ACT_NKTCELL_UP	14/168	76/2013	0.0031921	0.0704718	0.0639835	LDHA/GAPDH/ENO1/HSP90AB1/VIM/TXN/PKM/CANX/PDIA3/PSMD7/HNRNPA3/TPI1/TUBA1B/SF3B3	14
GO_POSITIVE_REGULATION_OF_CATALYTIC_ACTIVITY	29/168	210/2013	0.00319679	0.0704718	0.0639835	CTSH/CD81/APP/STIM1/RGS12/DNAJA2/SOD1/APOE/APOA2/APOH/FN1/GSN/PSAP/HSP90AA1/HSP90AB1/TXN/CLU/MIF/GM2A/HNRNPA2B1/GDI1/BCAP31/VCP/TMSB4X/DHX9/HNRNPD/KARS/SFRP1/LGMN	29
BRUECKNER_TARGETS_OF_MIRLET7A3_DN	7/168	25/2013	0.00328682	0.0714441	0.0648663	EIF4G2/FN1/HSP90AA1/VIM/SPARC/LGALS3BP/SFRP1	7
DARWICHE_SQUAMOUS_CELL_CARCINOMA_DN	7/168	25/2013	0.00328682	0.0714441	0.0648663	APP/ANP32A/APOE/ACTA1/KPRP/LGMN/CALML5	7
GO_HEPARIN_BINDING	7/168	25/2013	0.00328682	0.0714441	0.0648663	APP/APOE/APOH/FN1/ANXA5/ANXA4/SFRP1	7
GSE17186_MEMORY_VS_CD21HIGH_TRANSITIONAL_BCELL_UP	7/168	25/2013	0.00328682	0.0714441	0.0648663	ANP32A/SOD1/GSN/ANXA4/PPIB/PRCP/FBLN2	7
GSE32034_UNTREATED_VS_ROSIGLIZATONE_TREATED_LY6C_LOW_MONOCYTE_DN	7/168	25/2013	0.00328682	0.0714441	0.0648663	SNX12/FN1/VIM/CAPN2/FLNA/ANXA11/PLEC	7
KEGG_PATHOGENIC_ESCHERICHIA_COLI_INFECTION	7/168	25/2013	0.00328682	0.0714441	0.0648663	EZR/TUBB/CDC42/YWHAZ/ACTG1/TUBA1B/TUBB4B	7
MODULE_64	7/168	25/2013	0.00328682	0.0714441	0.0648663	CFI/AQP1/APOE/APOH/ANXA1/B2M/LGALS3BP	7
CASORELLI_ACUTE_PROMYELOCYTIC_LEUKEMIA_UP	6/168	19/2013	0.00334633	0.0718769	0.0652592	IGHG1/IGHA1/ITM2B/IGKC/PTGDS/IGFBP7	6
GO_CELLULAR_RESPONSE_TO_ANTIBIOTIC	6/168	19/2013	0.00334633	0.0718769	0.0652592	AQP1/ANXA1/PSAP/TXN/CLU/HSPA5	6
GO_CHAPERONE_MEDIATED_PROTEIN_FOLDING	6/168	19/2013	0.00334633	0.0718769	0.0652592	HSPB1/CLU/HSPA5/HSPA8/PDIA4/PPIB	6
GO_LEUKOCYTE_CHEMOTAXIS	6/168	19/2013	0.00334633	0.0718769	0.0652592	ANXA1/MIF/CALR/S100A7/KARS/LGMN	6
GSE2405_S_AUREUS_VS_A_PHAGOCYTOPHILUM_NEUTROPHIL_UP	6/168	19/2013	0.00334633	0.0718769	0.0652592	CTSH/C1R/HSPB1/GM2A/IGFBP7/SFRP1	6
ZHU_CMV_24_HR_DN	6/168	19/2013	0.00334633	0.0718769	0.0652592	C1R/ANXA1/FLNA/IGFBP5/ACTG1/EFEMP1	6
GO_REGULATION_OF_LIPID_METABOLIC_PROCESS	11/168	53/2013	0.0033839	0.0725407	0.0658619	CD81/NPC2/IDH1/SOD1/APOE/APOA2/ANXA1/PSAP/CAPN2/IGFBP7/STOML2	11
GO_RESPONSE_TO_TEMPERATURE_STIMULUS	12/168	61/2013	0.00357093	0.0762499	0.0692297	CPB2/DNAJA2/SOD1/HSP90AA1/HSP90AB1/HSPA5/HSPA8/PEBP1/VCP/YWHAE/DNAJC3/IGFBP7	12
GSE39152_BRAIN_VS_SPLEEN_CD103_NEG_MEMORY_CD8_TCELL_UP	12/168	61/2013	0.00357093	0.0762499	0.0692297	SNX12/DNAJA2/TTR/HSP90AB1/ANXA4/CAPN2/PEBP1/LRPPRC/CCT5/ACTG1/PLEC/NONO	12
GSE23114_PERITONEAL_CAVITY_B1A_BCELL_VS_SPLEEN_BCELL_DN	14/168	77/2013	0.00362129	0.0771739	0.0700685	SLC25A5/ENO1/HSP90AB1/VIM/TXN/MIF/PKM/CANX/PDIA3/PSMD7/HNRNPA3/VCP/YWHAE/TUBA1B	14
GSE12845_IGD_POS_VS_NEG_BLOOD_BCELL_DN	13/168	69/2013	0.00364088	0.0774399	0.0703101	IGKC/GSN/TUBB/ANXA5/TXN/HSPA5/PDIA4/CAPN2/PPIB/PEBP1/ACTG1/PRDX1/DNAJC3	13
GO_GLYCOSAMINOGLYCAN_BINDING	8/168	32/2013	0.00367281	0.0776639	0.0705135	APP/APOE/APOH/FN1/ANXA5/ANXA4/SFRP1/PGLYRP2	8
GSE7509_DC_VS_MONOCYTE_DN	8/168	32/2013	0.00367281	0.0776639	0.0705135	EZR/AQP1/ALDOA/ENO1/TXN/PDIA3/PRDX1/LGALS3BP	8
HALLMARK_APOPTOSIS	8/168	32/2013	0.00367281	0.0776639	0.0705135	APP/SOD1/ANXA1/HSPB1/GSN/CLU/BCAP31/DNAJC3	8
GSE33292_WT_VS_TCF1_KO_DN3_THYMOCYTE_DN	9/168	39/2013	0.00374563	0.0790502	0.0717721	LDHA/HSPB1/GSTP1/ANXA4/TXN/CCT5/LGALS3BP/IGFBP7/GGH	9
GO_RESPONSE_TO_HEAT	11/168	54/2013	0.00394722	0.0831435	0.0754886	CPB2/DNAJA2/SOD1/HSP90AA1/HSP90AB1/HSPA5/HSPA8/PEBP1/VCP/YWHAE/IGFBP7	11
GO_POSITIVE_REGULATION_OF_DEVELOPMENTAL_PROCESS	24/168	166/2013	0.0040822	0.084559	0.0767738	CTSH/EZR/ENPP2/APP/STIM1/AQP1/CLSTN1/APOE/FN1/ANXA1/HSPB1/HSP90AB1/HSPA5/PKM/CAPN2/FLNA/PPIB/CALR/GDI1/SERPINF1/DCT/CDC42/BASP1/SFRP1	24
GO_CELL_GROWTH	14/168	78/2013	0.00409659	0.084559	0.0767738	EIF4G2/APP/CLSTN1/APOE/FN1/ENO1/HSP90AA1/HSP90AB1/HIST1H1B/IGFBP5/GDI1/CDC42/IGFBP7/SFRP1	14
GNF2_HPN	5/168	14/2013	0.00410259	0.084559	0.0767738	CFB/ITIH4/APOA2/APOH/HPX	5
GO_MIDBRAIN_DEVELOPMENT	5/168	14/2013	0.00410259	0.084559	0.0767738	HSPA5/CDC42/YWHAE/BASP1/SFRP1	5
GO_POSITIVE_REGULATION_OF_LEUKOCYTE_MIGRATION	5/168	14/2013	0.00410259	0.084559	0.0767738	APP/CALR/S100A7/KARS/LGMN	5
GO_REGULATION_OF_PRODUCTION_OF_MOLECULAR_MEDIATOR_OF_IMMUNE_RESPONSE	5/168	14/2013	0.00410259	0.084559	0.0767738	APOA2/HPX/MIF/B2M/KARS	5
GSE1791_CTRL_VS_NEUROMEDINU_IN_T_CELL_LINE_0.8H_DN	5/168	14/2013	0.00410259	0.084559	0.0767738	GSN/VCP/TUBB4B/DSG1/ATP6V0A1	5
GSE22886_TH1_VS_TH2_48H_ACT_UP	5/168	14/2013	0.00410259	0.084559	0.0767738	HDLBP/CTSH/HSPB1/EEF2/S100A7	5
GO_MEMBRANE_ORGANIZATION	28/168	204/2013	0.00414987	0.084559	0.0767738	F5/IGHG1/IGHG3/IGHA1/IGHG2/IGHG4/TF/CLSTN1/SOD1/IGKC/APOE/ANXA1/SLC25A5/GSN/PSAP/HSP90AA1/IGLC6/CLU/HSPA8/CALR/MYH10/CDC42/YWHAE/YWHAZ/ACTG1/TIMM50/PDCD6IP/SEC23IP	28
GSE1925_CTRL_VS_3H_IFNG_STIM_MACROPHAGE_DN	7/168	26/2013	0.00418716	0.084559	0.0767738	AQP1/TTR/EPRS/SPARC/SLC2A1/MIF/DCT	7
CAVARD_LIVER_CANCER_MALIGNANT_VS_BENIGN	4/168	2013-09-01	0.00422697	0.084559	0.0767738	FTH1/SLC25A5/PRDX1/GGH	4
CROONQUIST_STROMAL_STIMULATION_UP	4/168	2013-09-01	0.00422697	0.084559	0.0767738	SPARC/TMSB4X/BASP1/IGFBP7	4
GO_IMMUNOLOGICAL_SYNAPSE	4/168	2013-09-01	0.00422697	0.084559	0.0767738	CD81/EZR/PDCD6IP/STOML2	4
GO_INTERFERON_GAMMA_MEDIATED_SIGNALING_PATHWAY	4/168	2013-09-01	0.00422697	0.084559	0.0767738	IRF3/HPX/HSP90AB1/B2M	4
GO_INTERLEUKIN_1_PRODUCTION	4/168	2013-09-01	0.00422697	0.084559	0.0767738	APP/ANXA1/HSPB1/GSTP1	4
GO_NEGATIVE_REGULATION_OF_RESPONSE_TO_OXIDATIVE_STRESS	4/168	2013-09-01	0.00422697	0.084559	0.0767738	HSPB1/PSAP/TXN/NONO	4
GO_PEPTIDE_DISULFIDE_OXIDOREDUCTASE_ACTIVITY	4/168	2013-09-01	0.00422697	0.084559	0.0767738	P4HB/TXN/PDIA4/PDIA3	4
GO_POSITIVE_REGULATION_OF_FIBROBLAST_PROLIFERATION	4/168	2013-09-01	0.00422697	0.084559	0.0767738	AQP1/FN1/MIF/DHX9	4
GO_PROSTATE_GLAND_DEVELOPMENT	4/168	2013-09-01	0.00422697	0.084559	0.0767738	ANXA1/PSAP/SERPINF1/SFRP1	4
GO_REGULATION_OF_OXIDATIVE_STRESS_INDUCED_INTRINSIC_APOPTOTIC_SIGNALING_PATHWAY	4/168	2013-09-01	0.00422697	0.084559	0.0767738	SOD1/HSPB1/P4HB/NONO	4
GO_SERINE_TYPE_ENDOPEPTIDASE_INHIBITOR_ACTIVITY	4/168	2013-09-01	0.00422697	0.084559	0.0767738	ITIH4/APP/PEBP1/SERPINF1	4
LEE_METASTASIS_AND_ALTERNATIVE_SPLICING_UP	4/168	2013-09-01	0.00422697	0.084559	0.0767738	ELN/CTSV/LGALS3BP/PDCD6IP	4
LIANG_SILENCED_BY_METHYLATION_UP	4/168	2013-09-01	0.00422697	0.084559	0.0767738	AQP1/SCG5/MYH3/LGMN	4
MCGARVEY_SILENCED_BY_METHYLATION_IN_COLON_CANCER	4/168	2013-09-01	0.00422697	0.084559	0.0767738	UCHL1/FBLN2/EFEMP1/SFRP1	4
NADLER_OBESITY_DN	4/168	2013-09-01	0.00422697	0.084559	0.0767738	CFB/SOD1/APOE/B2M	4
REACTOME_ATTENUATION_PHASE	4/168	2013-09-01	0.00422697	0.084559	0.0767738	HSPB1/HSP90AA1/HSP90AB1/HSPA8	4
SAMOLS_TARGETS_OF_KHSV_MIRNAS_DN	4/168	2013-09-01	0.00422697	0.084559	0.0767738	CFI/FN1/ANXA4/UCHL1	4
GO_REGULATION_OF_DEFENSE_RESPONSE	19/168	121/2013	0.00423183	0.084559	0.0767738	APP/KLKB1/IRF3/SOD1/APOE/HPX/ANXA1/HSP90AB1/GSTP1/PSMA4/PSMA5/SERPINF1/PSMD7/TMSB4X/DHX9/KARS/NONO/PGLYRP2/LGMN	19
GO_REGULATION_OF_CELLULAR_AMIDE_METABOLIC_PROCESS	16/168	95/2013	0.00424649	0.0846965	0.0768986	EIF4G2/APP/APOE/GAPDH/HSPB1/EPRS/VIM/CLU/EEF2/IGFBP5/CALR/LRPPRC/DHX9/DNAJC3/HNRNPD/QKI	16
GO_REGULATION_OF_DEVELOPMENTAL_GROWTH	10/168	47/2013	0.00427457	0.0849453	0.0771245	EZR/APP/SOD1/APOE/FN1/PPIB/GDI1/BASP1/SFRP1/LGMN	10
GSE15330_HSC_VS_MEGAKARYOCYTE_ERYTHROID_PROGENITOR_IKAROS_KO_UP	10/168	47/2013	0.00427457	0.0849453	0.0771245	APP/ANP32A/LDHA/VIM/TXN/SLC2A1/GM2A/LGALS3BP/MORC3/PLEC	10
GO_RESPONSE_TO_ESTRADIOL	6/168	20/2013	0.0044552	0.0873886	0.0793428	ANXA1/GSTP1/EEF2/CALR/HNRNPD/SFRP1	6
GSE6269_E_COLI_VS_STREP_PNEUMO_INF_PBMC_UP	6/168	20/2013	0.0044552	0.0873886	0.0793428	ENPP2/APOH/HPX/SLC25A5/TUBB/SERPINF1	6
LHX3_01	6/168	20/2013	0.0044552	0.0873886	0.0793428	CFB/RGS12/DCT/FBLN2/DSG1/NONO	6
PURBEY_TARGETS_OF_CTBP1_AND_SATB1_UP	6/168	20/2013	0.0044552	0.0873886	0.0793428	CTSV/LDHA/UCHL1/EEF2/DCT/YWHAE	6
HALLMARK_MTORC1_SIGNALING	15/168	87/2013	0.0044571	0.0873886	0.0793428	IDH1/LDHA/ALDOA/GAPDH/ENO1/EPRS/HSPA5/SLC2A1/IGFBP5/PSMA4/CALR/CANX/TPI1/PRDX1/LGMN	15
GO_LOCOMOTION	32/168	244/2013	0.00447555	0.0873886	0.0793428	CTSH/IGHA1/CD81/EZR/ENPP2/APP/IGKC/APOE/APOH/FN1/ANXA1/HSPB1/IGKV4-1/ANXA5/GSTP1/SPARC/IGLC6/HSPA5/MIF/FLNA/IGFBP5/CALR/S100A7/MYH10/SERPINF1/COL18A1/PRCP/YWHAE/TMSB4X/KARS/SFRP1/LGMN	32
GO_LYSOSOMAL_LUMEN	9/168	40/2013	0.00449314	0.0873886	0.0793428	NPC2/TPP1/CTSV/PSAP/HSP90AA1/HSPA8/GM2A/HSPG2/LGMN	9
GO_RESPONSE_TO_MOLECULE_OF_BACTERIAL_ORIGIN	9/168	40/2013	0.00449314	0.0873886	0.0793428	IRF3/VIM/GSTP1/SPARC/C4B/MIF/CAPN2/S100A7/B2M	9
GSE21360_SECONDARY_VS_QUATERNARY_MEMORY_CD8_TCELL_DN	9/168	40/2013	0.00449314	0.0873886	0.0793428	CD81/LDHA/ENO1/ALDOC/SLC2A1/MIF/PKM/TPI1/DSC1	9
DARWICHE_PAPILLOMA_RISK_LOW_UP	8/168	33/2013	0.00450986	0.0873886	0.0793428	APP/LDHA/ENO1/TXN/CAPN2/EEF1D/KPRP/CALML5	8
GO_STRUCTURAL_CONSTITUENT_OF_CYTOSKELETON	8/168	33/2013	0.00450986	0.0873886	0.0793428	TUBB/VIM/ACTG1/ACTA1/TUBA1B/TUBB4B/PLEC/TLN1	8
GSE30971_WBP7_HET_VS_KO_MACROPHAGE_4H_LPS_STIM_UP	8/168	33/2013	0.00450986	0.0873886	0.0793428	ALDOA/TUBB/TXN/PKM/PSMA5/CCT5/PSMD7/TUBB4B	8
REACTOME_FCGAMMA_RECEPTOR_FCGR_DEPENDENT_PHAGOCYTOSIS	8/168	33/2013	0.00450986	0.0873886	0.0793428	IGHG1/IGHG2/IGHG4/IGKV4-1/HSP90AA1/HSP90AB1/CDC42/ACTG1	8
SUNG_METASTASIS_STROMA_UP	8/168	33/2013	0.00450986	0.0873886	0.0793428	CD81/SPARC/ANXA4/PPIB/CALR/TKT/FBLN2/HSPG2	8
GO_RESPONSE_TO_TOPOLOGICALLY_INCORRECT_PROTEIN	11/168	55/2013	0.00458316	0.0881812	0.0800624	TPP1/HSPB1/HSP90AA1/HSP90AB1/CLU/HSPA5/HSPA8/CALR/VCP/DNAJC3/TLN1	11
GSE29618_MONOCYTE_VS_MDC_DAY7_FLU_VACCINE_DN	11/168	55/2013	0.00458316	0.0881812	0.0800624	CST3/GSN/HIST1H1E/SLC2A1/HIST1H1B/PEBP1/PRCP/YWHAE/BASP1/FBLN2/LGMN	11
KAECH_DAY8_EFF_VS_MEMORY_CD8_TCELL_UP	11/168	55/2013	0.00458316	0.0881812	0.0800624	BTF3/IDH1/CSTB/ANXA1/GSN/ANXA4/TXN/PPIB/PSMA4/PSMA5/PRDX1	11
MODULE_255	11/168	55/2013	0.00458316	0.0881812	0.0800624	FN1/ALDOA/ANXA1/GSN/EEF1D/BASP1/MORC3/SFRP1/PGLYRP2/QKI/TLN1	11
GSE24574_BCL6_HIGH_TFH_VS_NAIVE_CD4_TCELL_DN	12/168	63/2013	0.00471669	0.090131	0.0818328	CD81/EZR/CSTB/SLC25A5/VIM/CCT5/PSMD7/YWHAE/ACTG1/TUBA1B/PRDX1/PLEC	12
MODULE_60	12/168	63/2013	0.00471669	0.090131	0.0818328	IGHG3/ELN/AQP1/APOE/FN1/SLC2A1/PTGDS/FBLN2/HSPG2/PLEC/ATP6V0A1/LGMN	12
GO_ENDOCYTIC_VESICLE	13/168	71/2013	0.0047176	0.090131	0.0818328	TF/APOE/HPX/GSN/HSP90AA1/VIM/SPARC/CALR/PDIA3/ANXA11/B2M/ACTG1/ATP6V0A1	13
TARTE_PLASMA_CELL_VS_PLASMABLAST_UP	13/168	71/2013	0.0047176	0.090131	0.0818328	C1S/CFB/ITIH4/CST3/IGKC/APOE/HSPB1/PSAP/C4A/CLU/PTGDS/B2M/LGMN	13
GO_POSITIVE_REGULATION_OF_CELL_POPULATION_PROLIFERATION	16/168	96/2013	0.00472877	0.0901861	0.0818828	CTSH/CD81/AQP1/DNAJA2/FN1/ANXA1/SLC25A5/MIF/FLNA/IGFBP5/CALR/COL18A1/DCT/DHX9/SFRP1/LGMN	16
GO_CELL_JUNCTION	36/168	285/2013	0.00479997	0.091269	0.082866	CD81/EIF4G2/EZR/APP/RGS12/CLSTN1/ANXA1/HSPB1/GSN/P4HB/VIM/ANXA5/C4A/C4B/HSPA5/HSPA8/SLC2A1/CAPN2/FLNA/PPIB/CALR/PDIA3/S100A7/CDC42/B2M/YWHAE/YWHAZ/ACTG1/BASP1/HSPG2/DSG1/DSC1/PLEC/PDCD6IP/C1QTNF5/TLN1	36
KIM_ALL_DISORDERS_OLIGODENDROCYTE_NUMBER_CORR_UP	33/168	255/2013	0.00480723	0.091269	0.082866	CTSH/CD81/EIF4G2/NPC2/ENPP2/CLSTN1/SOD1/ALDOA/CSTB/GAPDH/SCG5/ENO1/PSAP/VIM/UCHL1/ALDOC/EEF2/MIF/CANX/TKT/PEBP1/GDI1/SERPINF1/PTGDS/BCAP31/PSMD7/TPI1/ACTG1/TUBB4B/NUCB1/PRDX1/NONO/LGMN	33
GO_LIPID_BINDING	17/168	105/2013	0.00492047	0.091269	0.082866	HDLBP/SNX12/CD81/NPC2/APOE/APOA2/APOH/ANXA1/PSAP/ANXA5/ANXA4/PEBP1/PTGDS/ANXA11/VCP/STOML2/TLN1	17
GO_CELLULAR_RESPONSE_TO_ORGANIC_CYCLIC_COMPOUND	15/168	88/2013	0.00498658	0.091269	0.082866	EZR/APP/AQP1/IRF3/SOD1/ANXA1/GSTP1/CLU/HSPA5/IGFBP5/CALR/SERPINF1/DHX9/HNRNPD/SFRP1	15
PROVENZANI_METASTASIS_UP	10/168	48/2013	0.00501748	0.091269	0.082866	BTF3/TUBB/EPRS/PDIA4/SERPINF1/PRCP/PSMD7/HNRNPA3/KARS/SF3B3	10
BRACHAT_RESPONSE_TO_METHOTREXATE_DN	3/168	2013-05-01	0.00503698	0.091269	0.082866	GAPDH/ENO1/ANXA4	3
DELASERNA_TARGETS_OF_MYOD_AND_SMARCA4	3/168	2013-05-01	0.00503698	0.091269	0.082866	MYH3/IGFBP5/ACTA1	3
GO_FIBRINOLYSIS	3/168	2013-05-01	0.00503698	0.091269	0.082866	CPB2/KLKB1/APOH	3
GO_MONOCYTE_CHEMOTAXIS	3/168	2013-05-01	0.00503698	0.091269	0.082866	ANXA1/S100A7/LGMN	3
GO_NEGATIVE_REGULATION_OF_ENDOTHELIAL_CELL_PROLIFERATION	3/168	2013-05-01	0.00503698	0.091269	0.082866	APOE/APOH/SPARC	3
GO_PERINUCLEAR_ENDOPLASMIC_RETICULUM	3/168	2013-05-01	0.00503698	0.091269	0.082866	CLU/CAPN2/BCAP31	3
GO_PHOSPHOLIPASE_INHIBITOR_ACTIVITY	3/168	2013-05-01	0.00503698	0.091269	0.082866	ANXA1/ANXA5/ANXA4	3
GO_POSITIVE_REGULATION_OF_ATP_BIOSYNTHETIC_PROCESS	3/168	2013-05-01	0.00503698	0.091269	0.082866	ENO1/VCP/TMSB4X	3
GO_POSITIVE_REGULATION_OF_ENDOTHELIAL_CELL_CHEMOTAXIS	3/168	2013-05-01	0.00503698	0.091269	0.082866	HSPB1/TMSB4X/LGMN	3
GO_POSITIVE_REGULATION_OF_LIPID_BIOSYNTHETIC_PROCESS	3/168	2013-05-01	0.00503698	0.091269	0.082866	APOE/ANXA1/CAPN2	3
GO_POSITIVE_REGULATION_OF_NUCLEOTIDE_BIOSYNTHETIC_PROCESS	3/168	2013-05-01	0.00503698	0.091269	0.082866	ENO1/VCP/TMSB4X	3
GO_POSITIVE_REGULATION_OF_PROTEIN_MATURATION	3/168	2013-05-01	0.00503698	0.091269	0.082866	KLKB1/GSN/ENO1	3
GO_POSITIVE_REGULATION_OF_WOUND_HEALING	3/168	2013-05-01	0.00503698	0.091269	0.082866	CPB2/APOH/ANXA1	3
GO_REGULATION_OF_ENDOTHELIAL_CELL_CHEMOTAXIS	3/168	2013-05-01	0.00503698	0.091269	0.082866	HSPB1/TMSB4X/LGMN	3
GO_REGULATION_OF_LONG_TERM_SYNAPTIC_POTENTIATION	3/168	2013-05-01	0.00503698	0.091269	0.082866	APP/APOE/LGMN	3
GO_REVERSE_CHOLESTEROL_TRANSPORT	3/168	2013-05-01	0.00503698	0.091269	0.082866	APOE/APOA2/CLU	3
LIU_VAV3_PROSTATE_CARCINOGENESIS_DN	3/168	2013-05-01	0.00503698	0.091269	0.082866	C1R/CLU/HSPA5	3
ONGUSAHA_BRCA1_TARGETS_UP	3/168	2013-05-01	0.00503698	0.091269	0.082866	ENPP2/APOE/COL18A1	3
REACTOME_CASPASE_MEDIATED_CLEAVAGE_OF_CYTOSKELETAL_PROTEINS	3/168	2013-05-01	0.00503698	0.091269	0.082866	GSN/VIM/PLEC	3
REACTOME_INFLAMMASOMES	3/168	2013-05-01	0.00503698	0.091269	0.082866	APP/HSP90AB1/TXN	3
REACTOME_NUCLEOTIDE_BINDING_DOMAIN_LEUCINE_RICH_REPEAT_CONTAINING_RECEPTOR_NLR_SIGNALING_PATHWAYS	3/168	2013-05-01	0.00503698	0.091269	0.082866	APP/HSP90AB1/TXN	3
REACTOME_PROTEIN_METHYLATION	3/168	2013-05-01	0.00503698	0.091269	0.082866	HSPA8/EEF2/VCP	3
REACTOME_THE_NLRP3_INFLAMMASOME	3/168	2013-05-01	0.00503698	0.091269	0.082866	APP/HSP90AB1/TXN	3
SATO_SILENCED_EPIGENETICALLY_IN_PANCREATIC_CANCER	3/168	2013-05-01	0.00503698	0.091269	0.082866	EZR/UCHL1/SFRP1	3
YAO_TEMPORAL_RESPONSE_TO_PROGESTERONE_CLUSTER_3	3/168	2013-05-01	0.00503698	0.091269	0.082866	IGHA1/IGKC/IGKV4-1	3
MODULE_1	14/168	80/2013	0.00519989	0.0934933	0.0848855	C1S/IGHG3/ENPP2/AQP1/APOE/FN1/ANXA1/FLNA/MFAP2/HSPG2/NID2/PLEC/SFRP1/LGMN	14
GO_DENDRITIC_TREE	16/168	97/2013	0.00525503	0.0934933	0.0848855	APP/RGS12/CLSTN1/SOD1/APOE/HSP90AA1/HSP90AB1/C4A/C4B/CLU/HSPA8/CAPN2/FLNA/CANX/MYH10/CDC42	16
MORF_NME2	16/168	97/2013	0.00525503	0.0934933	0.0848855	EIF4G2/BTF3/LDHA/ALDOA/ENO1/HSP90AA1/HSP90AB1/EEF2/MIF/CALR/CANX/EEF1D/YWHAZ/ACTG1/TUBA1B/STOML2	16
GO_CELLULAR_RESPONSE_TO_REACTIVE_OXYGEN_SPECIES	7/168	27/2013	0.00526276	0.0934933	0.0848855	AQP1/SOD1/ANXA1/PSAP/TXN/PRDX1/HNRNPD	7
GO_PROTEASE_BINDING	7/168	27/2013	0.00526276	0.0934933	0.0848855	STIM1/CST3/FN1/CSTB/PSAP/MIF/VCP	7
GO_SEX_DIFFERENTIATION	7/168	27/2013	0.00526276	0.0934933	0.0848855	CTSV/IDH1/SOD1/HSPA5/FLNA/BASP1/SFRP1	7
GSE10325_LUPUS_CD4_TCELL_VS_LUPUS_BCELL_DN	7/168	27/2013	0.00526276	0.0934933	0.0848855	CTSH/IGHA1/IGKC/IGKV4-1/GM2A/PRCP/BASP1	7
GSE21774_CD62L_POS_CD56_DIM_VS_CD62L_NEG_CD56_DIM_NK_CELL_UP	7/168	27/2013	0.00526276	0.0934933	0.0848855	ANP32A/ANXA4/SLC2A1/PKM/CAPN2/BTD/PGLYRP2	7
GSE44955_MCSF_VS_MCSF_AND_IL27_STIM_MACROPHAGE_DN	7/168	27/2013	0.00526276	0.0934933	0.0848855	LDHA/CST3/PKM/CAPN2/TUBB4B/PLEC/IGFBP7	7
HATADA_METHYLATED_IN_LUNG_CANCER_UP	7/168	27/2013	0.00526276	0.0934933	0.0848855	CD81/TF/ENPP2/ALDOC/CANX/GDI1/NID2	7
LEE_AGING_NEOCORTEX_UP	7/168	27/2013	0.00526276	0.0934933	0.0848855	TUBB/VIM/ALDOC/C4A/EEF2/B2M/LGALS3BP	7
SNF5_DN.V1_UP	7/168	27/2013	0.00526276	0.0934933	0.0848855	C1S/C1R/ELN/TF/APOE/LGALS3BP/STOML2	7
GSE22886_NAIVE_VS_IGM_MEMORY_BCELL_DN	11/168	56/2013	0.00529809	0.0939677	0.0853162	CTSH/ALDOA/GAPDH/TUBB/VIM/EEF2/CAPN2/CCT5/TPI1/ACTG1/TUBB4B	11
GO_NEGATIVE_REGULATION_OF_TRANSPORT	13/168	72/2013	0.00534499	0.0943135	0.0856302	SNX12/EZR/APOA2/FN1/ANXA1/SLC25A5/ANXA5/ANXA4/TXN/GDI1/YWHAE/TMSB4X/SFRP1	13
GSE26156_DOUBLE_POSITIVE_VS_CD4_SINGLE_POSITIVE_THYMOCYTE_DN	13/168	72/2013	0.00534499	0.0943135	0.0856302	LDHA/ENO1/EPRS/HSP90AB1/ANXA5/TXN/GM2A/CCT5/VCP/YWHAE/TUBA1B/PRDX1/SEC23IP	13
GSE9006_TYPE_1_DIABETES_AT_DX_VS_1MONTH_POST_DX_PBMC_UP	13/168	72/2013	0.00534499	0.0943135	0.0856302	ANP32A/DNAJA2/IGKC/ALDOA/GSN/P4HB/HSPA5/PDIA4/PPIB/PDIA3/HNRNPA3/YWHAZ/ACTG1	13
GSE12845_IGD_POS_BLOOD_VS_NAIVE_TONSIL_BCELL_DN	9/168	41/2013	0.00535223	0.0943135	0.0856302	EZR/TIPRL/GAPDH/GSN/TUBB/ALDOC/ACTG1/TUBA1B/BASP1	9
GO_AXON	17/168	106/2013	0.00543778	0.0955308	0.0867354	APP/SOD1/HSPB1/HSP90AA1/HSP90AB1/UCHL1/C4A/C4B/HSPA8/CANX/PEBP1/GDI1/MYH10/SERPINF1/YWHAE/ACTG1/BASP1	17
GO_CELLULAR_HOMEOSTASIS	22/168	151/2013	0.00543885	0.0955308	0.0867354	CPB2/TF/APP/STIM1/FTH1/AQP1/SOD1/APOE/HPX/ALDOA/P4HB/ANXA5/TXN/PDIA4/CALR/PDIA3/SERPINF1/BCAP31/YWHAE/PRDX1/ATP6V0A1/STOML2	22
GO_POSITIVE_REGULATION_OF_APOPTOTIC_SIGNALING_PATHWAY	8/168	34/2013	0.00548641	0.0955953	0.0867939	CTSH/SOD1/GSN/PDIA3/BCAP31/YWHAE/YWHAZ/SFRP1	8
GO_RESPONSE_TO_KETONE	8/168	34/2013	0.00548641	0.0955953	0.0867939	AQP1/CALR/PEBP1/SERPINF1/DSG1/HNRNPD/IGFBP7/SFRP1	8
GSE11057_CD4_CENT_MEM_VS_PBMC_DN	8/168	34/2013	0.00548641	0.0955953	0.0867939	IGKC/IGKV4-1/GSTP1/SPARC/ANXA4/TKT/PRCP/ATP6V0A1	8
GSE13411_IGM_MEMORY_BCELL_VS_PLASMA_CELL_DN	8/168	34/2013	0.00548641	0.0955953	0.0867939	IGKC/IGKV4-1/P4HB/UCHL1/MYH3/PPIB/BTD/DNAJC3	8
GSE42021_CD24HI_VS_CD24INT_TREG_THYMUS_DN	8/168	34/2013	0.00548641	0.0955953	0.0867939	C1S/C1R/ITM2B/CFB/PSMA4/B2M/NUCB1/LGALS3BP	8
GO_MYELOID_LEUKOCYTE_MIGRATION	5/168	15/2013	0.00574431	0.098459	0.089394	ANXA1/MIF/S100A7/KARS/LGMN	5
GO_NEGATIVE_REGULATION_OF_RESPONSE_TO_WOUNDING	5/168	15/2013	0.00574431	0.098459	0.089394	CPB2/KLKB1/APOE/APOH/ANXA5	5
GO_POSITIVE_REGULATION_OF_PHAGOCYTOSIS	5/168	15/2013	0.00574431	0.098459	0.089394	SOD1/APOA2/C4A/C4B/CALR	5
GO_RIBONUCLEOSIDE_TRIPHOSPHATE_BIOSYNTHETIC_PROCESS	5/168	15/2013	0.00574431	0.098459	0.089394	ALDOA/ENO1/VCP/TMSB4X/STOML2	5
GO_TISSUE_REMODELING	5/168	15/2013	0.00574431	0.098459	0.089394	TPP1/CST3/ANXA1/IGFBP5/SFRP1	5
MODY_HIPPOCAMPUS_NEONATAL	5/168	15/2013	0.00574431	0.098459	0.089394	FN1/TUBB/CCT5/ACTG1/TUBA1B	5
PETRETTO_CARDIAC_HYPERTROPHY	5/168	15/2013	0.00574431	0.098459	0.089394	ENPP2/FN1/ANXA1/ANXA4/EFEMP1	5
REACTOME_ELASTIC_FIBRE_FORMATION	5/168	15/2013	0.00574431	0.098459	0.089394	ELN/FN1/MFAP2/FBLN2/EFEMP1	5
REACTOME_MOLECULES_ASSOCIATED_WITH_ELASTIC_FIBRES	5/168	15/2013	0.00574431	0.098459	0.089394	ELN/FN1/MFAP2/FBLN2/EFEMP1	5
WESTON_VEGFA_TARGETS	5/168	15/2013	0.00574431	0.098459	0.089394	C1S/ELN/EFEMP1/NID2/GGH	5
GO_REGULATION_OF_PHOSPHORUS_METABOLIC_PROCESS	27/168	199/2013	0.00576784	0.098459	0.089394	CD81/EZR/ENPP2/APP/TIPRL/SOD1/APOE/FN1/HPX/HSPB1/PSAP/HSP90AA1/HSP90AB1/GSTP1/UCHL1/TXN/CLU/MIF/PEBP1/S100A7/VCP/YWHAE/PRDX1/DNAJC3/KARS/SFRP1/STOML2	27
LOPEZ_MBD_TARGETS	33/168	258/2013	0.00580273	0.098459	0.089394	CTSH/ITM2B/BTF3/NPC2/EZR/APP/LDHA/SOD1/FN1/ALDOA/ANXA1/ENO1/ANXA5/GSTP1/SPARC/ANXA4/HSPA8/SLC2A1/EEF2/PKM/PPIB/PSMA4/PSMA5/EEF1D/CCT5/ANXA11/CDC42/YWHAE/ACTA1/HSPG2/PRDX1/QKI/LGMN	33
ALCALAY_AML_BY_NPM1_LOCALIZATION_DN	6/168	21/2013	0.00581351	0.098459	0.089394	GSN/SPARC/SERPINF1/HNRNPA3/HNRNPD/IGFBP7	6
GERHOLD_ADIPOGENESIS_DN	6/168	21/2013	0.00581351	0.098459	0.089394	CD81/FN1/TUBB/ANXA5/EEF2/CCT5	6
GO_MONOSACCHARIDE_BIOSYNTHETIC_PROCESS	6/168	21/2013	0.00581351	0.098459	0.089394	ALDOA/GAPDH/ENO1/ALDOC/TKT/TPI1	6
GSE10325_CD4_TCELL_VS_BCELL_DN	6/168	21/2013	0.00581351	0.098459	0.089394	IGHA1/IGKC/IGKV4-1/ANXA4/GM2A/BASP1	6
GSE6259_FLT3L_INDUCED_DEC205_POS_DC_VS_CD8_TCELL_UP	6/168	21/2013	0.00581351	0.098459	0.089394	TF/FN1/GSN/ALDOC/GM2A/FLNA	6
WALLACE_PROSTATE_CANCER_RACE_UP	6/168	21/2013	0.00581351	0.098459	0.089394	IGHG1/IGHA1/IGKC/APOE/CLU/PTGDS	6
HNF4_01	10/168	49/2013	0.00585831	0.0989101	0.0898036	DNAJA2/GAPDH/SLC25A5/C4A/C4B/PDIA4/MYH10/SERPINF1/TPI1/PLEC	10
YAMAZAKI_TCEB3_TARGETS_DN	10/168	49/2013	0.00585831	0.0989101	0.0898036	APOE/ANXA1/TUBB/HSP90AA1/UCHL1/MIF/COL18A1/TUBA1B/TUBB4B/STOML2	10
KRIEG_HYPOXIA_NOT_VIA_KDM3A	17/168	107/2013	0.00599883	0.101126	0.0918152	LDHA/ALDOA/GAPDH/GSN/ENO1/TUBB/VIM/ALDOC/SLC2A1/PKM/FLNA/PDIA3/MYH10/TPI1/ACTG1/TUBB4B/QKI	17
GSE26727_WT_VS_KLF2_KO_LPS_STIM_MACROPHAGE_DN	11/168	57/2013	0.00609862	0.102333	0.0929111	EZR/CSTB/PKM/CCT5/PSMD7/YWHAE/ACTG1/TUBA1B/TUBB4B/PRDX1/PLEC	11
GSE29618_MONOCYTE_VS_MDC_DN	11/168	57/2013	0.00609862	0.102333	0.0929111	CST3/GSN/SLC2A1/HIST1H1B/PEBP1/YWHAE/ACTG1/TUBA1B/BASP1/FBLN2/LGMN	11
HALLMARK_GLYCOLYSIS	11/168	57/2013	0.00609862	0.102333	0.0929111	HDLBP/IDH1/LDHA/SOD1/ALDOA/ENO1/TXN/HSPA5/MIF/PKM/TPI1	11
MILI_PSEUDOPODIA_CHEMOTAXIS_DN	19/168	125/2013	0.00611691	0.102482	0.0930463	C1S/C1R/APP/AQP1/CLSTN1/SOD1/FN1/PSAP/HSPA5/SLC2A1/PDIA3/SERPINF1/BCAP31/VCP/FBLN2/NONO/SF3B3/LGMN/TLN1	19
GO_NEGATIVE_REGULATION_OF_CELL_DIFFERENTIATION	12/168	65/2013	0.00613997	0.10271	0.0932537	APP/APOE/ANXA1/VIM/IGFBP5/CALR/GDI1/B2M/HIST1H4A/EFEMP1/SFRP1/PGLYRP2	12
TGGNNNNNNKCCAR_UNKNOWN	9/168	42/2013	0.00633352	0.105785	0.0960458	HDLBP/ITM2B/EIF4G2/CFI/ALDOA/VIM/IGFBP5/PTGDS/ACTA1	9
GSE41978_ID2_KO_VS_ID2_KO_AND_BIM_KO_KLRG1_LOW_EFFECTOR_CD8_TCELL_DN	14/168	82/2013	0.0065321	0.106435	0.0966352	HDLBP/LDHA/ENO1/TUBB/HSP90AA1/HSP90AB1/VIM/EEF2/MIF/PKM/PEBP1/B2M/ACTG1/TUBA1B	14
GO_CYSTEINE_TYPE_PEPTIDASE_ACTIVITY	7/168	28/2013	0.00653356	0.106435	0.0966352	CTSH/CTSV/UCHL1/CAPN2/PDIA3/SFRP1/LGMN	7
GO_PEPTIDE_METABOLIC_PROCESS	7/168	28/2013	0.00653356	0.106435	0.0966352	APP/IDH1/SOD1/APOE/GSTP1/CLU/PGLYRP2	7
GSE22196_HEALTHY_VS_OBESE_MOUSE_SKIN_GAMMADELTA_TCELL_UP	7/168	28/2013	0.00653356	0.106435	0.0966352	C1S/ITM2B/CFB/CLU/GM2A/NUCB1/GGH	7
GSE36888_UNTREATED_VS_IL2_TREATED_STAT5_AB_KNOCKIN_TCELL_2H_UP	7/168	28/2013	0.00653356	0.106435	0.0966352	FTH1/LDHA/ALDOA/GAPDH/TUBB/TXN/PKM	7
NF1_Q6_01	7/168	28/2013	0.00653356	0.106435	0.0966352	EIF4G2/CFI/ANP32A/ALDOC/DCT/PTGDS/B2M	7
REACTOME_DEGRADATION_OF_THE_EXTRACELLULAR_MATRIX	7/168	28/2013	0.00653356	0.106435	0.0966352	ELN/KLKB1/CTSV/FN1/CAPN2/COL18A1/HSPG2	7
SARRIO_EPITHELIAL_MESENCHYMAL_TRANSITION_DN	7/168	28/2013	0.00653356	0.106435	0.0966352	C1S/CFB/PSAP/CLU/EEF2/TKT/ACTA1	7
ADDYA_ERYTHROID_DIFFERENTIATION_BY_HEMIN	4/168	2013-10-01	0.00659086	0.106435	0.0966352	CTSH/FTH1/HSPA5/DHX9	4
BIOCARTA_MCALPAIN_PATHWAY	4/168	2013-10-01	0.00659086	0.106435	0.0966352	EZR/CAPN2/ACTA1/TLN1	4
GO_DEVELOPMENT_OF_PRIMARY_FEMALE_SEXUAL_CHARACTERISTICS	4/168	2013-10-01	0.00659086	0.106435	0.0966352	IDH1/SOD1/HSPA5/SFRP1	4
GO_PHOSPHOLIPASE_ACTIVITY	4/168	2013-10-01	0.00659086	0.106435	0.0966352	ENPP2/OC90/PDIA3/SEC23IP	4
GO_POSITIVE_REGULATION_OF_LEUKOCYTE_CHEMOTAXIS	4/168	2013-10-01	0.00659086	0.106435	0.0966352	CALR/S100A7/KARS/LGMN	4
GSE15659_RESTING_VS_ACTIVATED_TREG_UP	4/168	2013-10-01	0.00659086	0.106435	0.0966352	CTSV/CST3/CLU/EEF1D	4
HESS_TARGETS_OF_HOXA9_AND_MEIS1_DN	4/168	2013-10-01	0.00659086	0.106435	0.0966352	TF/ANXA1/PSAP/ANXA4	4
MODULE_171	4/168	2013-10-01	0.00659086	0.106435	0.0966352	IGHG3/CFB/IGKC/LGMN	4
MODULE_201	4/168	2013-10-01	0.00659086	0.106435	0.0966352	ALDOA/C4B/MYH3/ACTA1	4
REACTOME_METABOLISM_OF_FAT_SOLUBLE_VITAMINS	4/168	2013-10-01	0.00659086	0.106435	0.0966352	APOE/APOA2/TTR/HSPG2	4
SIMBULAN_PARP1_TARGETS_UP	4/168	2013-10-01	0.00659086	0.106435	0.0966352	CD81/ELN/APP/EEF2	4
VART_KSHV_INFECTION_ANGIOGENIC_MARKERS_UP	4/168	2013-10-01	0.00659086	0.106435	0.0966352	SPARC/CALR/SERPINF1/COL18A1	4
GO_APOPTOTIC_SIGNALING_PATHWAY	17/168	108/2013	0.00660625	0.106435	0.0966352	CTSH/SOD1/HSPB1/SLC25A5/GSN/ENO1/P4HB/GSTP1/CLU/MIF/PDIA3/BCAP31/YWHAE/YWHAZ/NONO/TIMM50/SFRP1	17
CHYLA_CBFA2T3_TARGETS_UP	8/168	35/2013	0.00661673	0.106435	0.0966352	C1R/TF/APP/KLKB1/IDH1/ANXA5/CALR/DSG1	8
GO_MAINTENANCE_OF_PROTEIN_LOCATION	8/168	35/2013	0.00661673	0.106435	0.0966352	EZR/GSN/TXN/HSPA5/FLNA/TMSB4X/MORC3/TLN1	8
GSE43955_TH0_VS_TGFB_IL6_TH17_ACT_CD4_TCELL_42H_UP	8/168	35/2013	0.00661673	0.106435	0.0966352	C1R/UCHL1/CAPN2/GM2A/PEBP1/GDI1/PRDX1/LGALS3BP	8
SAKAI_TUMOR_INFILTRATING_MONOCYTES_DN	8/168	35/2013	0.00661673	0.106435	0.0966352	TXN/HSPA5/HNRNPA2B1/PPIB/PSMA5/DCT/CDC42/PRDX1	8
CHAUHAN_RESPONSE_TO_METHOXYESTRADIOL_DN	10/168	50/2013	0.00680547	0.109148	0.099099	BTF3/NPC2/TPP1/HSP90AB1/VIM/PKM/B2M/TMSB4X/NUCB1/TLN1	10
GO_EPIDERMIS_DEVELOPMENT	10/168	50/2013	0.00680547	0.109148	0.099099	CTSV/SOD1/ANXA1/PSAP/IGFBP5/S100A7/DCT/DSG1/DSC1/CALML5	10
GO_REGULATION_OF_MAPK_CASCADE	15/168	91/2013	0.00688938	0.110331	0.100173	CD81/EZR/APP/SOD1/APOE/FN1/PSAP/GSTP1/UCHL1/MIF/PEBP1/S100A7/PRDX1/KARS/SFRP1	15
GO_POSITIVE_REGULATION_OF_PROTEOLYSIS	12/168	66/2013	0.00696937	0.111448	0.101188	CTSH/APP/KLKB1/APOE/FN1/GSN/ENO1/CLU/BCAP31/VCP/KARS/LGMN	12
GO_PERINUCLEAR_REGION_OF_CYTOPLASM	21/168	145/2013	0.00708349	0.113107	0.102694	TF/EZR/APP/ANP32A/GAPDH/GSN/HSP90AA1/HSP90AB1/ANXA4/CLU/CAPN2/FLNA/PPIB/CALR/SERPINF1/PTGDS/LRPPRC/BCAP31/VCP/PLEC/LGMN	21
GO_POSITIVE_REGULATION_OF_CELLULAR_COMPONENT_ORGANIZATION	29/168	222/2013	0.00731401	0.116617	0.10588	CPB2/TF/ENPP2/APP/CLSTN1/APOE/FN1/ANXA1/GSN/HSP90AA1/CLU/HSPA5/HIST1H1B/CAPN2/FLNA/HNRNPA2B1/CALR/PEBP1/GDI1/SERPINF1/CCT5/VCP/CDC42/B2M/YWHAE/YWHAZ/HNRNPD/SFRP1/PDCD6IP	29
GO_REGULATION_OF_CATABOLIC_PROCESS	31/168	242/2013	0.00740678	0.117092	0.106311	SNX12/CD81/EIF4G2/EZR/ANP32A/IDH1/CST3/APOE/APOA2/GAPDH/HSPB1/PSAP/HSP90AA1/HSP90AB1/VIM/UCHL1/CLU/HSPA8/FLNA/PSMA4/PSMA5/LRPPRC/BCAP31/PSMD7/VCP/YWHAZ/DHX9/HNRNPD/SF3B3/HSP90AB2P/ATP6V0A1	31
GO_POSITIVE_REGULATION_OF_GROWTH	9/168	43/2013	0.00744792	0.117092	0.106311	EIF4G2/EZR/FN1/HIST1H1B/PPIB/GDI1/CDC42/BASP1/SFRP1	9
DEMAGALHAES_AGING_UP	6/168	22/2013	0.00745131	0.117092	0.106311	NPC2/ANXA5/C4A/CLU/B2M/EFEMP1	6
GO_GLIAL_CELL_DEVELOPMENT	6/168	22/2013	0.00745131	0.117092	0.106311	APP/SOD1/GSN/VIM/GSTP1/CLU	6
GO_PLATELET_ACTIVATION	6/168	22/2013	0.00745131	0.117092	0.106311	APOE/HSPB1/FLNA/YWHAZ/ACTG1/TLN1	6
GSE42724_MEMORY_VS_B1_BCELL_DN	6/168	22/2013	0.00745131	0.117092	0.106311	C1S/C1R/FTH1/ENO1/TXN/BASP1	6
HELLEBREKERS_SILENCED_DURING_TUMOR_ANGIOGENESIS	6/168	22/2013	0.00745131	0.117092	0.106311	ITM2B/NPC2/FTH1/APOE/CLU/IGFBP7	6
LEIN_CHOROID_PLEXUS_MARKERS	6/168	22/2013	0.00745131	0.117092	0.106311	F5/EZR/TTR/LGALS3BP/NID2/GGH	6
MODULE_43	6/168	22/2013	0.00745131	0.117092	0.106311	IDH1/LDHA/ALDOA/ALDOC/PDIA4/PKM	6
NABA_ECM_REGULATORS	6/168	22/2013	0.00745131	0.117092	0.106311	CTSH/ITIH4/CTSV/CST3/CSTB/SERPINF1	6
GO_AXON_PART	13/168	75/2013	0.00763819	0.119856	0.108821	APP/SOD1/HSPB1/HSP90AA1/HSP90AB1/UCHL1/HSPA8/PEBP1/MYH10/SERPINF1/YWHAE/ACTG1/BASP1	13
GO_LEUKOCYTE_MEDIATED_CYTOTOXICITY	5/168	16/2013	0.00780039	0.120557	0.109457	CTSH/TUBB/B2M/TUBB4B/PRDX1	5
GO_PLASMA_MEMBRANE_ORGANIZATION	5/168	16/2013	0.00780039	0.120557	0.109457	SOD1/GSN/PSAP/CLU/MYH10	5
GO_REGULATION_OF_RESPONSE_TO_CYTOKINE_STIMULUS	5/168	16/2013	0.00780039	0.120557	0.109457	IRF3/HPX/HSP90AB1/GSTP1/DHX9	5
KEGG_SYSTEMIC_LUPUS_ERYTHEMATOSUS	5/168	16/2013	0.00780039	0.120557	0.109457	C1S/C1R/C4A/C4B/HIST1H4A	5
MODULE_128	5/168	16/2013	0.00780039	0.120557	0.109457	FTH1/FN1/VIM/SPARC/LGMN	5
MODULE_170	5/168	16/2013	0.00780039	0.120557	0.109457	FTH1/FN1/VIM/SPARC/LGMN	5
MODULE_355	5/168	16/2013	0.00780039	0.120557	0.109457	HSPB1/HSP90AB1/HSPA5/HSPA8/CANX	5
MODULE_79	5/168	16/2013	0.00780039	0.120557	0.109457	FTH1/FN1/VIM/SPARC/LGMN	5
REACTOME_CELLULAR_SENESCENCE	5/168	16/2013	0.00780039	0.120557	0.109457	HIST1H1E/TXN/HIST1H1B/HIST1H4A/IGFBP7	5
SERVITJA_LIVER_HNF1A_TARGETS_DN	5/168	16/2013	0.00780039	0.120557	0.109457	CPB2/C1R/CFI/DCT/PTGDS	5
GO_CHEMICAL_HOMEOSTASIS	23/168	165/2013	0.00781937	0.120557	0.109457	CPB2/CTSH/TF/NPC2/APP/STIM1/FTH1/AQP1/SOD1/APOE/APOA2/HPX/ANXA5/GSTP1/IGFBP5/CALR/SERPINF1/PRCP/BCAP31/B2M/YWHAE/ATP6V0A1/STOML2	23
GSE29618_BCELL_VS_MONOCYTE_DAY7_FLU_VACCINE_DN	10/168	51/2013	0.00786757	0.120557	0.109457	ITM2B/CST3/ALDOA/ENO1/PSAP/VIM/GSTP1/PKM/TKT/IGFBP7	10
MODULE_317	10/168	51/2013	0.00786757	0.120557	0.109457	FN1/ANXA1/GSN/EEF1D/BASP1/MORC3/SFRP1/PGLYRP2/QKI/TLN1	10
MODULE_378	10/168	51/2013	0.00786757	0.120557	0.109457	FN1/ANXA1/GSN/EEF1D/BASP1/MORC3/SFRP1/PGLYRP2/QKI/TLN1	10
MODULE_459	10/168	51/2013	0.00786757	0.120557	0.109457	FN1/ANXA1/GSN/EEF1D/BASP1/MORC3/SFRP1/PGLYRP2/QKI/TLN1	10
BENPORATH_MYC_TARGETS_WITH_EBOX	12/168	67/2013	0.0078849	0.120557	0.109457	APP/IRF3/CSTB/GAPDH/ENO1/HSP90AA1/HSP90AB1/GSTP1/TXN/HSPA8/HNRNPA2B1/ACTG1	12
GO_DEVELOPMENTAL_PROCESS_INVOLVED_IN_REPRODUCTION	12/168	67/2013	0.0078849	0.120557	0.109457	CTSV/IDH1/SOD1/ANXA1/PSAP/HSP90AB1/HSPA5/FLNA/PEBP1/SERPINF1/BASP1/SFRP1	12
GO_PHOSPHOLIPID_BINDING	12/168	67/2013	0.0078849	0.120557	0.109457	SNX12/APOE/APOA2/APOH/ANXA1/PSAP/ANXA5/ANXA4/PEBP1/ANXA11/STOML2/TLN1	12
GO_CHAPERONE_BINDING	8/168	36/2013	0.00791533	0.120557	0.109457	DNAJA2/SOD1/FN1/CLU/HSPA5/HSPA8/CALR/DNAJC3	8
HSF1_01	8/168	36/2013	0.00791533	0.120557	0.109457	HSPB1/GSN/HSP90AB1/HSPA8/HNRNPA2B1/IGFBP5/BCAP31/RAB6B	8
TATA_01	8/168	36/2013	0.00791533	0.120557	0.109457	HDLBP/AQP1/TTR/MYH3/EEF2/HIST1H1B/ACTA1/PRDX1	8
GO_MAINTENANCE_OF_PROTEIN_LOCATION_IN_CELL	7/168	29/2013	0.00801976	0.121637	0.110438	EZR/GSN/TXN/HSPA5/TMSB4X/MORC3/TLN1	7
GSE19401_PAM2CSK4_VS_RETINOIC_ACID_AND_PAM2CSK4_STIM_FOLLICULAR_DC_UP	7/168	29/2013	0.00801976	0.121637	0.110438	C1R/HSP90AB1/CANX/EEF1D/HIST1H4A/PRDX1/SEC23IP	7
GSE22229_RENAL_TRANSPLANT_VS_HEALTHY_PBMC_DN	7/168	29/2013	0.00801976	0.121637	0.110438	CD81/STIM1/APOE/GSN/MYH10/ANXA11/PGLYRP2	7
GO_REGULATION_OF_CELLULAR_CATABOLIC_PROCESS	27/168	204/2013	0.00812239	0.123022	0.111695	CD81/EIF4G2/EZR/ANP32A/IDH1/CST3/APOE/GAPDH/HSPB1/PSAP/HSP90AA1/HSP90AB1/VIM/UCHL1/CLU/HSPA8/PSMA4/PSMA5/LRPPRC/BCAP31/PSMD7/VCP/YWHAZ/DHX9/HNRNPD/HSP90AB2P/ATP6V0A1	27
GO_ANCHORING_JUNCTION	28/168	214/2013	0.00823527	0.124559	0.113091	CD81/EIF4G2/EZR/ANXA1/HSPB1/GSN/P4HB/VIM/ANXA5/HSPA5/HSPA8/CAPN2/FLNA/PPIB/CALR/PDIA3/S100A7/CDC42/B2M/YWHAE/YWHAZ/ACTG1/HSPG2/DSG1/DSC1/PLEC/PDCD6IP/TLN1	28
CHEN_METABOLIC_SYNDROM_NETWORK	25/168	185/2013	0.00834245	0.12583	0.114245	CTSH/NPC2/KLKB1/CSTB/GSN/TUBB/PSAP/VIM/ANXA5/SPARC/ANXA4/PKM/CAPN2/FLNA/PPIB/CALR/PRCP/MFAP2/CDC42/TMSB4X/ACTG1/FBLN2/LGALS3BP/ATP6V0A1/LGMN	25
GO_CELL_SUBSTRATE_JUNCTION	25/168	185/2013	0.00834245	0.12583	0.114245	CD81/EZR/ANXA1/HSPB1/GSN/P4HB/VIM/ANXA5/HSPA5/HSPA8/CAPN2/FLNA/PPIB/CALR/PDIA3/S100A7/CDC42/B2M/YWHAE/YWHAZ/ACTG1/HSPG2/PLEC/PDCD6IP/TLN1	25
GO_CYTOSKELETON_DEPENDENT_INTRACELLULAR_TRANSPORT	9/168	44/2013	0.00870653	0.130598	0.118574	APP/SOD1/HSPB1/TUBB/UCHL1/HSPA8/LRPPRC/CDC42/TUBA1B	9
GO_NEGATIVE_REGULATION_OF_RESPONSE_TO_EXTERNAL_STIMULUS	9/168	44/2013	0.00870653	0.130598	0.118574	CPB2/KLKB1/SOD1/APOE/APOH/ANXA5/GSTP1/MIF/SERPINF1	9
GO_RESPONSE_TO_VIRUS	9/168	44/2013	0.00870653	0.130598	0.118574	NPC2/IRF3/HSPB1/ENO1/CLU/FLNA/CCT5/DHX9/DNAJC3	9
GSE3982_DC_VS_NKCELL_UP	9/168	44/2013	0.00870653	0.130598	0.118574	CTSH/APP/FTH1/FN1/CSTB/GSN/SPARC/CLU/GM2A	9
GO_PROTEIN_CONTAINING_COMPLEX_BINDING	34/168	275/2013	0.00875089	0.131083	0.119014	CD81/EZR/CTSV/APOE/APOA2/FN1/GSN/P4HB/TUBB/HSP90AA1/HSP90AB1/VIM/SPARC/HIST1H1E/CLU/HSPA5/MYH3/HSPA8/EEF2/PKM/HIST1H1B/FLNA/PPIB/CALR/MYH10/ANXA11/BCAP31/VCP/YWHAE/DHX9/NID2/SF3B3/TIMM50/TLN1	34
GO_ANTIGEN_RECEPTOR_MEDIATED_SIGNALING_PATHWAY	12/168	68/2013	0.00889247	0.131948	0.1198	IGHG1/IGHG3/IGHA1/IGHG2/IGHG4/EZR/IGKC/IGLC6/PSMA4/PSMA5/PSMD7/STOML2	12
GO_NEGATIVE_REGULATION_OF_INTRACELLULAR_SIGNAL_TRANSDUCTION	12/168	68/2013	0.00889247	0.131948	0.1198	EZR/APOE/HSPB1/ENO1/GSTP1/UCHL1/CLU/MIF/PEBP1/TMSB4X/NONO/SFRP1	12
MATSUDA_NATURAL_KILLER_DIFFERENTIATION	14/168	85/2013	0.00903037	0.131948	0.1198	IGHA1/TF/ENPP2/KLKB1/IGKC/ANXA1/HSP90AA1/HIST1H1E/PKM/FLNA/TKT/VCP/TPI1/EFEMP1	14
GO_POSITIVE_REGULATION_OF_SECRETION	10/168	52/2013	0.0090534	0.131948	0.1198	CPB2/EZR/AQP1/IRF3/GAPDH/MIF/MYH10/DHX9/KARS/PDCD6IP	10
GO_BEHAVIOR	11/168	60/2013	0.00908268	0.131948	0.1198	APP/SOD1/APOE/CSTB/PSAP/UCHL1/CAPN2/GM2A/SERPINF1/PTGDS/LGMN	11
GSE13306_RA_VS_UNTREATED_MEM_CD4_TCELL_DN	8/168	37/2013	0.00939693	0.131948	0.1198	ENO1/VIM/ALDOC/MYH3/SLC2A1/PKM/CAPN2/TPI1	8
GSE18281_CORTICAL_VS_MEDULLARY_THYMOCYTE_UP	8/168	37/2013	0.00939693	0.131948	0.1198	C1R/NPC2/AQP1/PPIB/PDIA3/B2M/LGALS3BP/DNAJC3	8
GSE21670_STAT3_KO_VS_WT_CD4_TCELL_TGFB_IL6_TREATED_DN	8/168	37/2013	0.00939693	0.131948	0.1198	ITM2B/TPP1/PSAP/SPARC/ANXA4/PRCP/ANXA11/DSC1	8
GSE22025_UNTREATED_VS_TGFB1_TREATED_CD4_TCELL_UP	8/168	37/2013	0.00939693	0.131948	0.1198	F5/APOE/CSTB/ANXA1/ANXA11/TUBB4B/BASP1/NID2	8
GSE24142_EARLY_THYMIC_PROGENITOR_VS_DN3_THYMOCYTE_FETAL_UP	8/168	37/2013	0.00939693	0.131948	0.1198	CD81/TF/AQP1/ANXA1/VIM/FLNA/PRCP/GGH	8
GSE43863_NAIVE_VS_TH1_EFF_CD4_TCELL_D6_LCMV_UP	8/168	37/2013	0.00939693	0.131948	0.1198	ELN/CLSTN1/HSPB1/PDIA4/PKM/FLNA/VCP/TLN1	8
GSE9650_GP33_VS_GP276_LCMV_SPECIFIC_EXHAUSTED_CD8_TCELL_UP	8/168	37/2013	0.00939693	0.131948	0.1198	ITIH4/STIM1/HIST1H1E/HIST1H1B/CANX/LGMN/CALML5/TLN1	8
GO_REGULATION_OF_RESPONSE_TO_WOUNDING	6/168	23/2013	0.00939836	0.131948	0.1198	CPB2/KLKB1/APOE/APOH/ANXA1/ANXA5	6
GSE16385_ROSIGLITAZONE_VS_UNTREATED_IFNG_TNF_STIM_MACROPHAGE_UP	6/168	23/2013	0.00939836	0.131948	0.1198	CTSV/ANXA5/TXN/IGFBP5/B2M/ATP6V0A1	6
PODAR_RESPONSE_TO_ADAPHOSTIN_UP	6/168	23/2013	0.00939836	0.131948	0.1198	HDLBP/FTH1/ANXA1/HSPB1/CLU/MORC3	6
BERTUCCI_INVASIVE_CARCINOMA_DUCTAL_VS_LOBULAR_DN	3/168	2013-06-01	0.00945871	0.131948	0.1198	ELN/TF/SFRP1	3
BIOCARTA_HIF_PATHWAY	3/168	2013-06-01	0.00945871	0.131948	0.1198	LDHA/P4HB/HSP90AA1	3
chr18q12	3/168	2013-06-01	0.00945871	0.131948	0.1198	TTR/DSG1/DSC1	3
FARMER_BREAST_CANCER_CLUSTER_4	3/168	2013-06-01	0.00945871	0.131948	0.1198	SPARC/SERPINF1/NID2	3
GO_CHEMOKINE_PRODUCTION	3/168	2013-06-01	0.00945871	0.131948	0.1198	APP/GSTP1/MIF	3
GO_CORNIFIED_ENVELOPE	3/168	2013-06-01	0.00945871	0.131948	0.1198	ANXA1/DSG1/DSC1	3
GO_ENDOTHELIAL_CELL_CHEMOTAXIS	3/168	2013-06-01	0.00945871	0.131948	0.1198	HSPB1/TMSB4X/LGMN	3
GO_INTERLEUKIN_1_BETA_PRODUCTION	3/168	2013-06-01	0.00945871	0.131948	0.1198	APP/HSPB1/GSTP1	3
GO_INTERLEUKIN_6_PRODUCTION	3/168	2013-06-01	0.00945871	0.131948	0.1198	APP/CAPN2/DHX9	3
GO_PHOSPHOLIPID_CATABOLIC_PROCESS	3/168	2013-06-01	0.00945871	0.131948	0.1198	ENPP2/IDH1/APOA2	3
GO_PLATELET_DENSE_GRANULE_LUMEN	3/168	2013-06-01	0.00945871	0.131948	0.1198	ITIH4/APOH/LGALS3BP	3
GO_POSITIVE_REGULATION_OF_CYTOKINE_PRODUCTION_INVOLVED_IN_IMMUNE_RESPONSE	3/168	2013-06-01	0.00945871	0.131948	0.1198	MIF/B2M/KARS	3
GO_POSITIVE_REGULATION_OF_NITRIC_OXIDE_BIOSYNTHETIC_PROCESS	3/168	2013-06-01	0.00945871	0.131948	0.1198	HSP90AA1/HSP90AB1/CLU	3
GO_POSITIVE_REGULATION_OF_RESPONSE_TO_CYTOKINE_STIMULUS	3/168	2013-06-01	0.00945871	0.131948	0.1198	IRF3/HPX/DHX9	3
GO_PROSTANOID_BIOSYNTHETIC_PROCESS	3/168	2013-06-01	0.00945871	0.131948	0.1198	ANXA1/MIF/PTGDS	3
GO_REGULATION_OF_ATP_BIOSYNTHETIC_PROCESS	3/168	2013-06-01	0.00945871	0.131948	0.1198	ENO1/VCP/TMSB4X	3
GO_REGULATION_OF_MACROPHAGE_ACTIVATION	3/168	2013-06-01	0.00945871	0.131948	0.1198	APP/MIF/KARS	3
GO_REGULATION_OF_MONONUCLEAR_CELL_MIGRATION	3/168	2013-06-01	0.00945871	0.131948	0.1198	S100A7/KARS/LGMN	3
GO_RNA_STEM_LOOP_BINDING	3/168	2013-06-01	0.00945871	0.131948	0.1198	EPRS/MYH10/DHX9	3
GO_TRIGLYCERIDE_RICH_PLASMA_LIPOPROTEIN_PARTICLE	3/168	2013-06-01	0.00945871	0.131948	0.1198	APOE/APOA2/APOH	3
KASLER_HDAC7_TARGETS_1_DN	3/168	2013-06-01	0.00945871	0.131948	0.1198	ITM2B/SLC2A1/LGMN	3
MIKKELSEN_MEF_HCP_WITH_H3_UNMETHYLATED	3/168	2013-06-01	0.00945871	0.131948	0.1198	SCG5/GSN/BASP1	3
MODULE_292	3/168	2013-06-01	0.00945871	0.131948	0.1198	IGHG3/IGKC/LGMN	3
MODULE_414	3/168	2013-06-01	0.00945871	0.131948	0.1198	ANXA1/ANXA5/PEBP1	3
MODULE_76	3/168	2013-06-01	0.00945871	0.131948	0.1198	FN1/ANXA1/C4B	3
ONGUSAHA_TP53_TARGETS	3/168	2013-06-01	0.00945871	0.131948	0.1198	CTSH/ENPP2/COL18A1	3
PID_P38_MK2_PATHWAY	3/168	2013-06-01	0.00945871	0.131948	0.1198	HSPB1/YWHAE/YWHAZ	3
REACTOME_CHAPERONE_MEDIATED_AUTOPHAGY	3/168	2013-06-01	0.00945871	0.131948	0.1198	HSP90AA1/HSP90AB1/HSPA8	3
REACTOME_DNA_DAMAGE_TELOMERE_STRESS_INDUCED_SENESCENCE	3/168	2013-06-01	0.00945871	0.131948	0.1198	HIST1H1E/HIST1H1B/HIST1H4A	3
REACTOME_PEPTIDE_LIGAND_BINDING_RECEPTORS	3/168	2013-06-01	0.00945871	0.131948	0.1198	APP/ANXA1/PSAP	3
RICKMAN_HEAD_AND_NECK_CANCER_C	3/168	2013-06-01	0.00945871	0.131948	0.1198	SLC2A1/DSG1/DSC1	3
TSAI_RESPONSE_TO_RADIATION_THERAPY	3/168	2013-06-01	0.00945871	0.131948	0.1198	CFB/IGFBP5/LGALS3BP	3
URS_ADIPOCYTE_DIFFERENTIATION_DN	3/168	2013-06-01	0.00945871	0.131948	0.1198	FN1/SPARC/PTGDS	3
VALK_AML_WITH_FLT3_ITD	3/168	2013-06-01	0.00945871	0.131948	0.1198	ENPP2/APP/LGALS3BP	3
VANDESLUIS_COMMD1_TARGETS_GROUP_3_DN	3/168	2013-06-01	0.00945871	0.131948	0.1198	UCHL1/MFAP2/TMSB4X	3
MODULE_5	13/168	77/2013	0.00955792	0.131948	0.1198	C1S/IGHG3/ENPP2/AQP1/APOE/FN1/ANXA1/ANXA4/FLNA/PTGDS/HSPG2/PLEC/LGMN	13
AKL_HTLV1_INFECTION_DN	4/168	2013-11-01	0.00969135	0.131948	0.1198	ENPP2/IGKC/ANXA1/IGFBP7	4
CHANDRAN_METASTASIS_TOP50_UP	4/168	2013-11-01	0.00969135	0.131948	0.1198	SOD1/HSP90AA1/TUBA1B/BASP1	4
DEN_INTERACT_WITH_LCA5	4/168	2013-11-01	0.00969135	0.131948	0.1198	HSPA5/HSPA8/YWHAE/YWHAZ	4
GNF2_LCAT	4/168	2013-11-01	0.00969135	0.131948	0.1198	CFB/ITIH4/APOA2/HPX	4
GO_CYTOKINE_METABOLIC_PROCESS	4/168	2013-11-01	0.00969135	0.131948	0.1198	APP/IRF3/APOA2/HSPB1	4
GO_FEMALE_SEX_DIFFERENTIATION	4/168	2013-11-01	0.00969135	0.131948	0.1198	IDH1/SOD1/HSPA5/SFRP1	4
GO_MYOFIBRIL_ASSEMBLY	4/168	2013-11-01	0.00969135	0.131948	0.1198	MYH3/MYH10/ACTG1/ACTA1	4
GO_NEGATIVE_REGULATION_OF_HEMOPOIESIS	4/168	2013-11-01	0.00969135	0.131948	0.1198	ANXA1/HIST1H4A/SFRP1/PGLYRP2	4
GO_POSITIVE_REGULATION_OF_PRODUCTION_OF_MOLECULAR_MEDIATOR_OF_IMMUNE_RESPONSE	4/168	2013-11-01	0.00969135	0.131948	0.1198	HPX/MIF/B2M/KARS	4
GO_REGULATION_OF_LYMPHOCYTE_DIFFERENTIATION	4/168	2013-11-01	0.00969135	0.131948	0.1198	SOD1/ANXA1/SFRP1/PGLYRP2	4
GO_SUBSTANTIA_NIGRA_DEVELOPMENT	4/168	2013-11-01	0.00969135	0.131948	0.1198	HSPA5/CDC42/YWHAE/BASP1	4
GSE11818_WT_VS_DICER_KO_TREG_UP	4/168	2013-11-01	0.00969135	0.131948	0.1198	ELN/SPARC/BTD/HSPG2	4
HOELZEL_NF1_TARGETS_DN	4/168	2013-11-01	0.00969135	0.131948	0.1198	FN1/IGFBP5/SERPINF1/MFAP2	4
KIM_GLIS2_TARGETS_UP	4/168	2013-11-01	0.00969135	0.131948	0.1198	VIM/SPARC/COL18A1/MFAP2	4
MODULE_519	4/168	2013-11-01	0.00969135	0.131948	0.1198	IDH1/P4HB/PDIA4/PDIA3	4
P53_DN.V2_DN	4/168	2013-11-01	0.00969135	0.131948	0.1198	TTR/HIST1H1E/SERPINF1/PTGDS	4
PID_INTEGRIN_A4B1_PATHWAY	4/168	2013-11-01	0.00969135	0.131948	0.1198	CD81/FN1/YWHAZ/TLN1	4
PID_LKB1_PATHWAY	4/168	2013-11-01	0.00969135	0.131948	0.1198	EZR/HSP90AA1/YWHAE/YWHAZ	4
REACTOME_HSF1_DEPENDENT_TRANSACTIVATION	4/168	2013-11-01	0.00969135	0.131948	0.1198	HSPB1/HSP90AA1/HSP90AB1/HSPA8	4
GSE2128_CTRL_VS_MIMETOPE_NEGATIVE_SELECTION_DP_THYMOCYTE_NOD_UP	7/168	30/2013	0.0097416	0.131948	0.1198	CLSTN1/IGKC/APOE/P4HB/NUCB1/LGALS3BP/GGH	7
GSE21670_UNTREATED_VS_IL6_TREATED_STAT3_KO_CD4_TCELL_UP	7/168	30/2013	0.0097416	0.131948	0.1198	TPP1/GSN/PSAP/SPARC/GM2A/FLNA/PRCP	7
GSE26488_CTRL_VS_PEPTIDE_INJECTION_HDAC7_DELTAP_TG_OT2_THYMOCYTE_UP	7/168	30/2013	0.0097416	0.131948	0.1198	ITIH4/IDH1/SPARC/TXN/HSPA8/PDIA4/VCP	7
GSE360_T_GONDII_VS_M_TUBERCULOSIS_DC_DN	7/168	30/2013	0.0097416	0.131948	0.1198	IGHA1/ENPP2/HSPA5/HSPA8/PSMA5/PRDX1/LGALS3BP	7
GSE7460_CTRL_VS_TGFB_TREATED_ACT_FOXP3_MUT_TCONV_UP	7/168	30/2013	0.0097416	0.131948	0.1198	IGHG1/CD81/GSN/BCAP31/BASP1/NUCB1/PLEC	7
MARKEY_RB1_ACUTE_LOF_DN	7/168	30/2013	0.0097416	0.131948	0.1198	CTSH/APP/ANXA4/ALDOC/IGFBP5/LGALS3BP/LGMN	7
MARTINEZ_RESPONSE_TO_TRABECTEDIN_UP	7/168	30/2013	0.0097416	0.131948	0.1198	ITM2B/SOD1/ANXA1/SCG5/ANXA5/PDIA3/DSG1	7
GSE24634_TEFF_VS_TCONV_DAY7_IN_CULTURE_DN	9/168	45/2013	0.0101206	0.136741	0.124152	C1S/CD81/NPC2/GSN/PSAP/UCHL1/GM2A/BCAP31/ATP6V0A1	9
MODULE_44	9/168	45/2013	0.0101206	0.136741	0.124152	C1S/IGHG3/AQP1/IGKC/APOE/FN1/HSPG2/PLEC/LGMN	9
GO_PROTEIN_DOMAIN_SPECIFIC_BINDING	19/168	131/2013	0.0101916	0.136862	0.124261	EZR/APP/IRF3/FN1/GAPDH/TUBB/HSP90AA1/HSP90AB1/VIM/HSPA5/HSPA8/VCP/CDC42/YWHAE/HIST1H4A/YWHAZ/BASP1/QKI/TLN1	19
GO_BLOOD_VESSEL_ENDOTHELIAL_CELL_MIGRATION	5/168	17/2013	0.0103181	0.136862	0.124261	APOE/ANXA1/HSPB1/PRCP/TMSB4X	5
GO_HISTONE_DEACETYLASE_BINDING	5/168	17/2013	0.0103181	0.136862	0.124261	HSP90AA1/HSP90AB1/HIST1H1B/YWHAE/HNRNPD	5
GO_POSITIVE_REGULATION_OF_PEPTIDYL_SERINE_PHOSPHORYLATION	5/168	17/2013	0.0103181	0.136862	0.124261	APP/HSP90AA1/HSP90AB1/TXN/MIF	5
GO_REGULATION_OF_PHAGOCYTOSIS	5/168	17/2013	0.0103181	0.136862	0.124261	SOD1/APOA2/C4A/C4B/CALR	5
GO_RESPONSE_TO_VITAMIN	5/168	17/2013	0.0103181	0.136862	0.124261	GSN/GSTP1/SPARC/EEF2/SFRP1	5
GO_SECONDARY_ALCOHOL_METABOLIC_PROCESS	5/168	17/2013	0.0103181	0.136862	0.124261	HDLBP/NPC2/APP/APOE/APOA2	5
GO_STEROL_METABOLIC_PROCESS	5/168	17/2013	0.0103181	0.136862	0.124261	HDLBP/NPC2/APP/APOE/APOA2	5
GO_TAU_PROTEIN_BINDING	5/168	17/2013	0.0103181	0.136862	0.124261	APOE/HSP90AA1/HSP90AB1/CLU/LGMN	5
GOTZMANN_EPITHELIAL_TO_MESENCHYMAL_TRANSITION_UP	5/168	17/2013	0.0103181	0.136862	0.124261	FN1/CLU/COL18A1/FBLN2/IGFBP7	5
GSE11961_MEMORY_BCELL_DAY7_VS_GERMINAL_CENTER_BCELL_DAY7_DN	5/168	17/2013	0.0103181	0.136862	0.124261	ANP32A/RGS12/EFEMP1/GGH/PGLYRP2	5
GSE13522_CTRL_VS_T_CRUZI_Y_STRAIN_INF_SKIN_IFNAR_KO_UP	5/168	17/2013	0.0103181	0.136862	0.124261	CTSH/APP/STIM1/CTSV/ANXA5	5
GSE32423_CTRL_VS_IL7_MEMORY_CD8_TCELL_UP	5/168	17/2013	0.0103181	0.136862	0.124261	ELN/OC90/C4B/PPIB/PEBP1	5
LEIN_OLIGODENDROCYTE_MARKERS	5/168	17/2013	0.0103181	0.136862	0.124261	CD81/GSN/EEF2/PTGDS/QKI	5
REACTOME_APOPTOTIC_CLEAVAGE_OF_CELLULAR_PROTEINS	5/168	17/2013	0.0103181	0.136862	0.124261	GSN/VIM/BCAP31/DSG1/PLEC	5
GSE33162_HDAC3_KO_VS_HDAC3_KO_MACROPHAGE_DN	10/168	53/2013	0.0103719	0.137242	0.124606	C1R/ANXA1/VIM/ANXA4/CANX/HNRNPA3/YWHAE/ACTG1/HNRNPD/GGH	10
GSE42088_UNINF_VS_LEISHMANIA_INF_DC_4H_UP	10/168	53/2013	0.0103719	0.137242	0.124606	CD81/FTH1/CSTB/HSPB1/TUBB/HSP90AB1/TXN/VCP/TUBB4B/PRDX1	10
GO_POSITIVE_REGULATION_OF_CELL_DEATH	16/168	104/2013	0.0104247	0.137772	0.125088	CTSH/LDHA/SOD1/ANXA1/GAPDH/GSN/ANXA5/CLU/CAPN2/PDIA3/COL18A1/BCAP31/VCP/YWHAE/YWHAZ/SFRP1	16
GO_BIOLOGICAL_ADHESION	23/168	169/2013	0.0104551	0.138007	0.125301	CD81/EZR/APP/CLSTN1/FN1/ANXA1/HSPB1/GSN/HSP90AB1/FLNA/CALR/MYH10/COL18A1/CDC42/ACTG1/FBLN2/DSG1/LGALS3BP/DSC1/NID2/IGFBP7/SFRP1/TLN1	23
GO_POSITIVE_REGULATION_OF_SIGNALING	31/168	248/2013	0.0106194	0.140006	0.127116	CTSH/CD81/APP/IRF3/CLSTN1/SOD1/APOE/HPX/GSN/PSAP/HSP90AA1/HSP90AB1/TXN/MIF/FLNA/IGFBP5/PSMA4/CALR/PSMA5/EEF1D/PEBP1/PDIA3/S100A7/BCAP31/PSMD7/VCP/YWHAE/YWHAZ/KARS/SFRP1/LGMN	31
GO_SIGNAL_TRANSDUCTION_BY_PROTEIN_PHOSPHORYLATION	20/168	141/2013	0.0107772	0.141915	0.128849	CTSH/CD81/EZR/APP/SOD1/APOE/FN1/PSAP/GSTP1/UCHL1/MIF/PSMA4/PSMA5/PEBP1/S100A7/PSMD7/YWHAE/PRDX1/KARS/SFRP1	20
GO_POSITIVE_REGULATION_OF_PEPTIDASE_ACTIVITY	8/168	38/2013	0.0110763	0.144629	0.131313	CTSH/APP/FN1/GSN/BCAP31/VCP/KARS/LGMN	8
GO_REGULATION_OF_INTRINSIC_APOPTOTIC_SIGNALING_PATHWAY	8/168	38/2013	0.0110763	0.144629	0.131313	SOD1/HSPB1/ENO1/P4HB/CLU/MIF/BCAP31/NONO	8
GO_RESPONSE_TO_NUTRIENT	8/168	38/2013	0.0110763	0.144629	0.131313	LDHA/SOD1/GSN/GSTP1/SPARC/EEF2/PKM/SFRP1	8
GSE21033_1H_VS_24H_POLYIC_STIM_DC_DN	8/168	38/2013	0.0110763	0.144629	0.131313	ITM2B/NPC2/ALDOA/SLC25A5/GSTP1/EEF1D/B2M/LGMN	8
GSE3337_4H_VS_16H_IFNG_IN_CD8POS_DC_DN	8/168	38/2013	0.0110763	0.144629	0.131313	STIM1/CTSV/IGKC/SCG5/GSN/PSAP/NUCB1/LGALS3BP	8
GSE360_HIGH_VS_LOW_DOSE_B_MALAYI_MAC_DN	8/168	38/2013	0.0110763	0.144629	0.131313	ENPP2/HSPA5/PDIA4/SERPINF1/PTGDS/LGALS3BP/QKI/LGMN	8
WU_CELL_MIGRATION	8/168	38/2013	0.0110763	0.144629	0.131313	CTSH/FN1/CSTB/VIM/CLU/COL18A1/EFEMP1/IGFBP7	8
GSE28726_NAIVE_VS_ACTIVATED_VA24NEG_NKTCELL_UP	12/168	70/2013	0.0112078	0.146171	0.132713	F5/SLC25A5/ENO1/EPRS/HSP90AB1/TXN/MIF/PKM/CANX/LRPPRC/PSMD7/PRDX1	12
GO_NEURON_PROJECTION	27/168	209/2013	0.0112241	0.146208	0.132747	APP/RGS12/CTSV/CLSTN1/SOD1/APOE/HSPB1/HSP90AA1/HSP90AB1/VIM/UCHL1/C4A/C4B/CLU/HSPA8/CAPN2/FLNA/CANX/PEBP1/GDI1/MYH10/SERPINF1/HNRNPA3/CDC42/YWHAE/ACTG1/BASP1	27
RUTELLA_RESPONSE_TO_HGF_UP	16/168	105/2013	0.0114142	0.148507	0.134834	C1S/CD81/FTH1/APOE/HSPB1/ANXA5/SPARC/TXN/GM2A/SERPINF1/PTGDS/BCAP31/PRDX1/PDCD6IP/GGH/ATP6V0A1	16
GO_SYNAPSE_ORGANIZATION	11/168	62/2013	0.011629	0.149791	0.136	APP/CLSTN1/APOE/TUBB/SPARC/MYH10/VCP/CDC42/YWHAZ/ACTG1/LGMN	11
GO_BASEMENT_MEMBRANE	6/168	24/2013	0.0116837	0.149791	0.136	FN1/SPARC/SERPINF1/COL18A1/HSPG2/NID2	6
GO_LOCOMOTORY_BEHAVIOR	6/168	24/2013	0.0116837	0.149791	0.136	APP/SOD1/APOE/CSTB/PSAP/UCHL1	6
GSE19772_HCMV_INFL_VS_HCMV_INF_MONOCYTES_AND_PI3K_INHIBITION_UP	6/168	24/2013	0.0116837	0.149791	0.136	F5/KLKB1/OC90/ACTA1/FBLN2/DSC1	6
GO_APICAL_PLASMA_MEMBRANE	9/168	46/2013	0.0117015	0.149791	0.136	TF/EZR/AQP1/FN1/ANXA1/SLC2A1/GM2A/DSG1/C1QTNF5	9
GOLDRATH_NAIVE_VS_MEMORY_CD8_TCELL_UP	9/168	46/2013	0.0117015	0.149791	0.136	EIF4G2/EZR/GSN/TUBB/PSMA5/TKT/CCT5/TUBA1B/LGALS3BP	9
GSE26030_UNSTIM_VS_RESTIM_TH1_DAY5_POST_POLARIZATION_DN	9/168	46/2013	0.0117015	0.149791	0.136	CTSH/BTF3/CTSV/IDH1/ANXA1/VIM/ANXA5/CAPN2/PSMA4	9
GSE29618_PDC_VS_MDC_DAY7_FLU_VACCINE_UP	9/168	46/2013	0.0117015	0.149791	0.136	NPC2/ENPP2/APP/IGKC/PDIA4/PPIB/SERPINF1/PTGDS/GGH	9
MODULE_532	9/168	46/2013	0.0117015	0.149791	0.136	FN1/ANXA1/GSN/BASP1/MORC3/SFRP1/PGLYRP2/QKI/TLN1	9
GO_CELLULAR_RESPONSE_TO_EXTRACELLULAR_STIMULUS	7/168	31/2013	0.0117192	0.149791	0.136	CTSV/SOD1/GSTP1/HSPA5/HSPA8/SLC2A1/SFRP1	7
GO_POSITIVE_REGULATION_OF_PEPTIDE_SECRETION	7/168	31/2013	0.0117192	0.149791	0.136	EZR/IRF3/GAPDH/MIF/MYH10/DHX9/KARS	7
GSE17721_CPG_VS_GARDIQUIMOD_0.5H_BMDC_DN	7/168	31/2013	0.0117192	0.149791	0.136	SNX12/F5/APP/TKT/YWHAE/BASP1/HNRNPD	7
GSE32164_RESTING_DIFFERENTIATED_VS_ALTERNATIVELY_ACT_M2_MACROPHAGE_DN	7/168	31/2013	0.0117192	0.149791	0.136	CTSH/ITM2B/EIF4G2/IGKC/ANXA1/HSPA5/BCAP31	7
GSE34006_UNTREATED_VS_A2AR_AGONIST_TREATED_TREG_DN	7/168	31/2013	0.0117192	0.149791	0.136	FTH1/HSP90AB1/VIM/SLC2A1/PDIA4/ACTG1/TLN1	7
WINTER_HYPOXIA_UP	7/168	31/2013	0.0117192	0.149791	0.136	LDHA/ALDOA/GAPDH/SLC2A1/MIF/TPI1/TUBB4B	7
GSE40273_EOS_KO_VS_WT_TREG_UP	10/168	54/2013	0.011832	0.150774	0.136893	CD81/NPC2/IGKC/PSAP/HSPA5/PPIB/CANX/VCP/NUCB1/DNAJC3	10
HALLMARK_EPITHELIAL_MESENCHYMAL_TRANSITION	10/168	54/2013	0.011832	0.150774	0.136893	ELN/FN1/VIM/SPARC/FLNA/PPIB/BASP1/FBLN2/NID2/SFRP1	10
RODWELL_AGING_KIDNEY_UP	13/168	79/2013	0.0118376	0.150774	0.136893	C1S/IGHG1/IGHA1/C1R/CFB/IGKC/FN1/P4HB/VIM/C4A/PDIA4/CANX/TKT	13
GO_POSITIVE_REGULATION_OF_INTRACELLULAR_SIGNAL_TRANSDUCTION	18/168	124/2013	0.0122148	0.155396	0.141089	CD81/APP/IRF3/SOD1/APOE/PSAP/HSP90AA1/HSP90AB1/TXN/MIF/FLNA/IGFBP5/CALR/EEF1D/PEBP1/S100A7/BCAP31/KARS	18
BOCHKIS_FOXA2_TARGETS	12/168	71/2013	0.0125278	0.159007	0.144367	C1R/ITM2B/CFI/APP/KLKB1/IDH1/APOE/APOH/TTR/HPX/LRPPRC/PRDX1	12
GSE22886_DAY0_VS_DAY7_MONOCYTE_IN_CULTURE_DN	12/168	71/2013	0.0125278	0.159007	0.144367	CD81/APOE/HSPB1/GSN/ENO1/HSP90AB1/SPARC/GM2A/PEBP1/ANXA11/BCAP31/PRDX1	12
GO_ACTOMYOSIN_STRUCTURE_ORGANIZATION	8/168	39/2013	0.012968	0.163074	0.14806	ELN/MYH3/MYH10/CDC42/ACTG1/ACTA1/SFRP1/PDCD6IP	8
GO_PHAGOCYTIC_VESICLE	8/168	39/2013	0.012968	0.163074	0.14806	GSN/VIM/CALR/PDIA3/ANXA11/B2M/ACTG1/ATP6V0A1	8
GO_STRIATED_MUSCLE_CELL_DIFFERENTIATION	8/168	39/2013	0.012968	0.163074	0.14806	UCHL1/MYH3/CAPN2/IGFBP5/CALR/MYH10/ACTG1/ACTA1	8
GO_SULFUR_COMPOUND_BINDING	8/168	39/2013	0.012968	0.163074	0.14806	APP/APOE/APOH/FN1/ANXA5/GSTP1/ANXA4/SFRP1	8
GSE24142_EARLY_THYMIC_PROGENITOR_VS_DN3_THYMOCYTE_UP	8/168	39/2013	0.012968	0.163074	0.14806	CD81/APP/CST3/ANXA1/GSN/FLNA/PRCP/GGH	8
GSE2770_IL12_AND_TGFB_ACT_VS_ACT_CD4_TCELL_48H_UP	8/168	39/2013	0.012968	0.163074	0.14806	IGHG1/ALDOA/ENO1/HSP90AB1/GSTP1/TXN/TKT/STOML2	8
GSE29164_CD8_TCELL_VS_CD8_TCELL_AND_IL12_TREATED_MELANOMA_DAY7_DN	8/168	39/2013	0.012968	0.163074	0.14806	LDHA/SCG5/UCHL1/HSPA5/PDIA4/PSMA5/GGH/LGMN	8
GSE37416_CTRL_VS_6H_F_TULARENSIS_LVS_NEUTROPHIL_DN	8/168	39/2013	0.012968	0.163074	0.14806	LDHA/ALDOA/ENO1/ALDOC/MIF/PKM/TPI1/HSPG2	8
ATF_B	5/168	18/2013	0.0133415	0.165914	0.150639	TIPRL/LDHA/HSP90AB1/EEF2/YWHAZ	5
GO_INTERACTION_WITH_SYMBIONT	5/168	18/2013	0.0133415	0.165914	0.150639	AQP1/APOE/FN1/GAPDH/PPIB	5
GO_NUCLEOSIDE_TRIPHOSPHATE_BIOSYNTHETIC_PROCESS	5/168	18/2013	0.0133415	0.165914	0.150639	ALDOA/ENO1/VCP/TMSB4X/STOML2	5
GSE29164_UNTREATED_VS_CD8_TCELL_TREATED_MELANOMA_DAY3_DN	5/168	18/2013	0.0133415	0.165914	0.150639	CTSH/RGS12/GSN/PRCP/PGLYRP2	5
GSE40274_CTRL_VS_FOXP3_AND_EOS_TRANSDUCED_ACTIVATED_CD4_TCELL_UP	5/168	18/2013	0.0133415	0.165914	0.150639	CD81/AQP1/GSTP1/GDI1/PRCP	5
REACTOME_PLASMA_LIPOPROTEIN_ASSEMBLY_REMODELING_AND_CLEARANCE	5/168	18/2013	0.0133415	0.165914	0.150639	HDLBP/NPC2/APOE/APOA2/P4HB	5
GO_CELLULAR_RESPONSE_TO_DRUG	10/168	55/2013	0.0134429	0.165914	0.150639	AQP1/SOD1/ANXA1/PSAP/VIM/TXN/HSPA5/SERPINF1/HNRNPD/SFRP1	10
CAMP_UP.V1_DN	9/168	47/2013	0.0134605	0.165914	0.150639	EZR/ANXA1/SCG5/HSP90AA1/HSPA8/IGFBP5/MYH10/TMSB4X/TUBB4B	9
GO_ENDOPLASMIC_RETICULUM_GOLGI_INTERMEDIATE_COMPARTMENT	9/168	47/2013	0.0134605	0.165914	0.150639	F5/FN1/P4HB/HSPA5/CALR/BCAP31/NUCB1/RAB6B/SEC23IP	9
GSE24634_IL4_VS_CTRL_TREATED_NAIVE_CD4_TCELL_DAY5_UP	9/168	47/2013	0.0134605	0.165914	0.150639	C1S/CD81/NPC2/CST3/GSTP1/SERPINF1/BASP1/DSC1/LGMN	9
GSE41978_ID2_KO_VS_BIM_KO_KLRG1_LOW_EFFECTOR_CD8_TCELL_DN	9/168	47/2013	0.0134605	0.165914	0.150639	HDLBP/EIF4G2/VIM/HNRNPA2B1/PPIB/CANX/HNRNPA3/ACTA1/PDCD6IP	9
RUTELLA_RESPONSE_TO_HGF_VS_CSF2RB_AND_IL4_UP	14/168	89/2013	0.0134759	0.165914	0.150639	C1S/CD81/FTH1/APOE/ANXA5/SPARC/GM2A/PTGDS/BCAP31/PRDX1/IGFBP7/PDCD6IP/GGH/ATP6V0A1	14
LEE_BMP2_TARGETS_UP	17/168	116/2013	0.013478	0.165914	0.150639	CTSH/C1S/F5/C1R/ITM2B/EZR/ENPP2/AQP1/CLSTN1/APOE/CLU/IGFBP5/COL18A1/MFAP2/EFEMP1/CRISPLD1/RAB6B	17
chr12p13	4/168	2013-12-01	0.0136053	0.165914	0.150639	C1S/C1R/GAPDH/TPI1	4
GO_AMYLOID_PRECURSOR_PROTEIN_METABOLIC_PROCESS	4/168	2013-12-01	0.0136053	0.165914	0.150639	ITM2B/APP/APOE/CLU	4
GO_CALCIUM_DEPENDENT_PHOSPHOLIPID_BINDING	4/168	2013-12-01	0.0136053	0.165914	0.150639	ANXA1/ANXA5/ANXA4/ANXA11	4
GO_CELLULAR_RESPONSE_TO_CORTICOSTEROID_STIMULUS	4/168	2013-12-01	0.0136053	0.165914	0.150639	AQP1/ANXA1/GSTP1/SERPINF1	4
GO_IMMUNOGLOBULIN_PRODUCTION	4/168	2013-12-01	0.0136053	0.165914	0.150639	IGKC/HPX/IGKV4-1/IGLV3-9	4
GO_INTRINSIC_APOPTOTIC_SIGNALING_PATHWAY_IN_RESPONSE_TO_OXIDATIVE_STRESS	4/168	2013-12-01	0.0136053	0.165914	0.150639	SOD1/HSPB1/P4HB/NONO	4
GO_LIPASE_ACTIVITY	4/168	2013-12-01	0.0136053	0.165914	0.150639	ENPP2/OC90/PDIA3/SEC23IP	4
GO_LIPOPROTEIN_PARTICLE_RECEPTOR_BINDING	4/168	2013-12-01	0.0136053	0.165914	0.150639	APOE/APOA2/CLU/HSPG2	4
GO_PEPTIDASE_ACTIVATOR_ACTIVITY	4/168	2013-12-01	0.0136053	0.165914	0.150639	CTSH/APP/FN1/VCP	4
GO_PLATELET_AGGREGATION	4/168	2013-12-01	0.0136053	0.165914	0.150639	HSPB1/FLNA/ACTG1/TLN1	4
HOUSTIS_ROS	4/168	2013-12-01	0.0136053	0.165914	0.150639	SOD1/HPX/TXN/PRDX1	4
MODULE_291	4/168	2013-12-01	0.0136053	0.165914	0.150639	FN1/PPIB/LGALS3BP/LGMN	4
PID_RHOA_PATHWAY	4/168	2013-12-01	0.0136053	0.165914	0.150639	EZR/CDC42/ACTA1/TLN1	4
REACTOME_NEURODEGENERATIVE_DISEASES	4/168	2013-12-01	0.0136053	0.165914	0.150639	APP/CAPN2/YWHAE/PRDX1	4
GO_POSITIVE_REGULATION_OF_ESTABLISHMENT_OF_PROTEIN_LOCALIZATION	12/168	72/2013	0.0139644	0.168875	0.153327	EZR/IRF3/GAPDH/MIF/FLNA/MYH10/CCT5/BCAP31/YWHAE/YWHAZ/DHX9/KARS	12
GO_EXOPEPTIDASE_ACTIVITY	7/168	32/2013	0.0139721	0.168875	0.153327	CPB2/CTSH/TPP1/CTSV/UCHL1/PRCP/GGH	7
GO_POSITIVE_REGULATION_OF_CELLULAR_PROTEIN_CATABOLIC_PROCESS	7/168	32/2013	0.0139721	0.168875	0.153327	CD81/EZR/APOE/HSP90AA1/CLU/BCAP31/VCP	7
GSE12845_IGD_POS_BLOOD_VS_DARKZONE_GC_TONSIL_BCELL_UP	7/168	32/2013	0.0139721	0.168875	0.153327	NPC2/TPP1/ANXA4/B2M/FBLN2/PLEC/TIMM50	7
GSE15735_CTRL_VS_HDAC_INHIBITOR_TREATED_CD4_TCELL_2H_UP	7/168	32/2013	0.0139721	0.168875	0.153327	IGKC/APOE/ANXA1/PSAP/PRCP/QKI/LGMN	7
GSE1925_CTRL_VS_3H_IFNG_STIM_IFNG_PRIMED_MACROPHAGE_UP	7/168	32/2013	0.0139721	0.168875	0.153327	ITM2B/P4HB/GSTP1/TXN/TKT/BTD/ATP6V0A1	7
GSE29618_LAIV_VS_TIV_FLU_VACCINE_DAY7_PDC_DN	7/168	32/2013	0.0139721	0.168875	0.153327	ANP32A/IRF3/FLNA/IGFBP5/GDI1/ACTA1/DSG1	7
SENGUPTA_NASOPHARYNGEAL_CARCINOMA_DN	7/168	32/2013	0.0139721	0.168875	0.153327	CFB/EZR/CSTB/ANXA11/TUBB4B/BASP1/PRDX1	7
GO_POSITIVE_REGULATION_OF_HYDROLASE_ACTIVITY	18/168	126/2013	0.0143335	0.170614	0.154906	CTSH/APP/RGS12/DNAJA2/APOH/FN1/GSN/PSAP/HSP90AB1/GM2A/GDI1/BCAP31/VCP/TMSB4X/DHX9/KARS/SFRP1/LGMN	18
CREB_01	6/168	25/2013	0.0143354	0.170614	0.154906	TIPRL/LDHA/HSP90AB1/EEF2/CDC42/YWHAZ	6
FERRANDO_T_ALL_WITH_MLL_ENL_FUSION_UP	6/168	25/2013	0.0143354	0.170614	0.154906	CTSH/VIM/FLNA/GDI1/PRDX1/PLEC	6
GO_NEGATIVE_REGULATION_OF_NEURON_DIFFERENTIATION	6/168	25/2013	0.0143354	0.170614	0.154906	APP/APOE/VIM/CALR/GDI1/B2M	6
GO_POSITIVE_REGULATION_OF_VASCULATURE_DEVELOPMENT	6/168	25/2013	0.0143354	0.170614	0.154906	CTSH/STIM1/AQP1/ANXA1/HSPB1/PKM	6
GSE13547_CTRL_VS_ANTI_IGM_STIM_BCELL_12H_UP	6/168	25/2013	0.0143354	0.170614	0.154906	HDLBP/VIM/ANXA4/HIST1H1B/HNRNPA3/VCP	6
GSE25123_IL4_VS_IL4_AND_ROSIGLITAZONE_STIM_MACROPHAGE_DAY10_UP	6/168	25/2013	0.0143354	0.170614	0.154906	CD81/IGKC/ANXA4/NUCB1/NID2/LGMN	6
GSE29949_MICROGLIA_VS_DC_BRAIN_DN	6/168	25/2013	0.0143354	0.170614	0.154906	GAPDH/SCG5/HIST1H1E/COL18A1/NUCB1/LGMN	6
GSE42021_TREG_VS_TCONV_PLN_UP	6/168	25/2013	0.0143354	0.170614	0.154906	C1S/C1R/CFB/PSMA4/B2M/LGALS3BP	6
KAYO_CALORIE_RESTRICTION_MUSCLE_UP	6/168	25/2013	0.0143354	0.170614	0.154906	APP/FN1/FLNA/GDI1/MYH10/HSPG2	6
MORI_IMMATURE_B_LYMPHOCYTE_DN	6/168	25/2013	0.0143354	0.170614	0.154906	GSN/TUBB/TXN/HNRNPA3/TUBA1B/TUBB4B	6
NATSUME_RESPONSE_TO_INTERFERON_BETA_DN	6/168	25/2013	0.0143354	0.170614	0.154906	FTH1/SOD1/GAPDH/GSTP1/TXN/PRDX1	6
REACTOME_HSP90_CHAPERONE_CYCLE_FOR_STEROID_HORMONE_RECEPTORS_SHR	6/168	25/2013	0.0143354	0.170614	0.154906	DNAJA2/HSP90AA1/HSP90AB1/HSPA8/TUBA1B/TUBB4B	6
TURASHVILI_BREAST_DUCTAL_CARCINOMA_VS_DUCTAL_NORMAL_DN	6/168	25/2013	0.0143354	0.170614	0.154906	IGHA1/TF/CFI/CTSV/ANXA1/SFRP1	6
FULCHER_INFLAMMATORY_RESPONSE_LECTIN_VS_LPS_DN	11/168	64/2013	0.0146893	0.174256	0.158212	C1S/CFB/ENPP2/CTSV/HSPA5/PDIA4/HNRNPA2B1/PRCP/LGALS3BP/QKI/LGMN	11
GO_ANION_TRANSPORT	11/168	64/2013	0.0146893	0.174256	0.158212	NPC2/OC90/AQP1/APOE/APOA2/ANXA1/SLC25A5/PSAP/EPRS/SLC2A1/MIF	11
TGANNYRGCA_TCF11MAFG_01	11/168	64/2013	0.0146893	0.174256	0.158212	HDLBP/GAPDH/ENO1/HSP90AB1/GSTP1/UCHL1/EEF2/PSMD7/VCP/FBLN2/PLEC	11
ACEVEDO_LIVER_CANCER_DN	14/168	90/2013	0.0148164	0.175571	0.159407	CD81/EZR/CFI/KLKB1/LDHA/SOD1/APOA2/TTR/ENO1/GSTP1/HSPA5/EEF2/SERPINF1/NUCB1	14
GO_CELLULAR_RESPONSE_TO_EXTERNAL_STIMULUS	8/168	40/2013	0.0150868	0.177459	0.161121	AQP1/CTSV/SOD1/GSTP1/HSPA5/HSPA8/SLC2A1/SFRP1	8
GSE1112_OT1_VS_HY_CD8AB_THYMOCYTE_RTOC_CULTURE_UP	8/168	40/2013	0.0150868	0.177459	0.161121	ALDOA/HSPB1/ENO1/HSP90AB1/GSTP1/TKT/DSG1/STOML2	8
GSE19401_UNSTIM_VS_RETINOIC_ACID_STIM_FOLLICULAR_DC_UP	8/168	40/2013	0.0150868	0.177459	0.161121	HDLBP/CTSH/ENPP2/HSPB1/SPARC/MIF/LGALS3BP/STOML2	8
GSE20198_IL12_VS_IL12_IL18_TREATED_ACT_CD4_TCELL_DN	8/168	40/2013	0.0150868	0.177459	0.161121	CD81/VIM/TXN/HNRNPA3/DNAJC3/PLEC/GGH/QKI	8
GSE360_LOW_DOSE_B_MALAYI_VS_M_TUBERCULOSIS_DC_DN	8/168	40/2013	0.0150868	0.177459	0.161121	LDHA/TUBB/TXN/HSPA5/HSPA8/CDC42/BASP1/DNAJC3	8
GSE8868_SPLEEN_VS_INTESTINE_CD11B_POS_CD11C_NEG_DC_DN	8/168	40/2013	0.0150868	0.177459	0.161121	IGKC/APOA2/EPRS/HSP90AB1/HSPA5/CALR/MYH10/BASP1	8
GO_ENZYME_ACTIVATOR_ACTIVITY	12/168	73/2013	0.0155237	0.177459	0.161121	CTSH/APP/RGS12/DNAJA2/APOE/APOA2/APOH/FN1/PSAP/GM2A/GDI1/VCP	12
GSE22886_NAIVE_CD4_TCELL_VS_DC_DN	12/168	73/2013	0.0155237	0.177459	0.161121	CTSH/IDH1/CST3/CSTB/GSN/VIM/ANXA5/GSTP1/CANX/TUBA1B/BASP1/PRDX1	12
ABRAHAM_ALPC_VS_MULTIPLE_MYELOMA_UP	3/168	2013-07-01	0.015546	0.177459	0.161121	APP/APOE/IGFBP5	3
BOGNI_TREATMENT_RELATED_MYELOID_LEUKEMIA_UP	3/168	2013-07-01	0.015546	0.177459	0.161121	DNAJA2/FLNA/EFEMP1	3
BONOME_OVARIAN_CANCER_POOR_SURVIVAL_UP	3/168	2013-07-01	0.015546	0.177459	0.161121	ITM2B/IGFBP5/EFEMP1	3
COLIN_PILOCYTIC_ASTROCYTOMA_VS_GLIOBLASTOMA_UP	3/168	2013-07-01	0.015546	0.177459	0.161121	TF/FTH1/ALDOC	3
FRIDMAN_IMMORTALIZATION_DN	3/168	2013-07-01	0.015546	0.177459	0.161121	SPARC/IGFBP5/IGFBP7	3
GILDEA_METASTASIS	3/168	2013-07-01	0.015546	0.177459	0.161121	FN1/SPARC/IGFBP5	3
GO_ACID_SECRETION	3/168	2013-07-01	0.015546	0.177459	0.161121	OC90/ANXA1/MIF	3
GO_GLYCEROLIPID_CATABOLIC_PROCESS	3/168	2013-07-01	0.015546	0.177459	0.161121	ENPP2/APOE/APOA2	3
GO_INTERLEUKIN_2_PRODUCTION	3/168	2013-07-01	0.015546	0.177459	0.161121	EZR/ANXA1/STOML2	3
GO_NEGATIVE_REGULATION_OF_LEUKOCYTE_DIFFERENTIATION	3/168	2013-07-01	0.015546	0.177459	0.161121	ANXA1/SFRP1/PGLYRP2	3
GO_POSITIVE_REGULATION_OF_BLOOD_VESSEL_ENDOTHELIAL_CELL_MIGRATION	3/168	2013-07-01	0.015546	0.177459	0.161121	ANXA1/HSPB1/TMSB4X	3
GO_POSITIVE_REGULATION_OF_CYTOKINE_BIOSYNTHETIC_PROCESS	3/168	2013-07-01	0.015546	0.177459	0.161121	APP/APOA2/HSPB1	3
GO_POSITIVE_REGULATION_OF_RESPONSE_TO_WOUNDING	3/168	2013-07-01	0.015546	0.177459	0.161121	CPB2/APOH/ANXA1	3
GO_POST_EMBRYONIC_ANIMAL_ORGAN_DEVELOPMENT	3/168	2013-07-01	0.015546	0.177459	0.161121	LDHA/MFAP2/EFEMP1	3
GO_PROTEIN_DISULFIDE_ISOMERASE_ACTIVITY	3/168	2013-07-01	0.015546	0.177459	0.161121	P4HB/PDIA4/PDIA3	3
GO_PROTEIN_LIPID_COMPLEX_ASSEMBLY	3/168	2013-07-01	0.015546	0.177459	0.161121	APOE/APOA2/P4HB	3
GO_REGULATION_OF_NUCLEOTIDE_BIOSYNTHETIC_PROCESS	3/168	2013-07-01	0.015546	0.177459	0.161121	ENO1/VCP/TMSB4X	3
GO_RESPONSE_TO_INTERLEUKIN_4	3/168	2013-07-01	0.015546	0.177459	0.161121	HSP90AB1/HSPA5/TUBA1B	3
GO_SCAVENGER_RECEPTOR_ACTIVITY	3/168	2013-07-01	0.015546	0.177459	0.161121	CFI/ENPP2/LGALS3BP	3
GO_STRIATED_MUSCLE_ADAPTATION	3/168	2013-07-01	0.015546	0.177459	0.161121	GSN/IGFBP5/ACTA1	3
KIM_LRRC3B_TARGETS	3/168	2013-07-01	0.015546	0.177459	0.161121	FTH1/GM2A/B2M	3
KRCTCNNNNMANAGC_UNKNOWN	3/168	2013-07-01	0.015546	0.177459	0.161121	HIST1H1E/HIST1H1B/HIST1H4A	3
LEE_LIVER_CANCER_MYC_DN	3/168	2013-07-01	0.015546	0.177459	0.161121	HSPA5/DCT/EFEMP1	3
LIEN_BREAST_CARCINOMA_METAPLASTIC	3/168	2013-07-01	0.015546	0.177459	0.161121	P4HB/SPARC/COL18A1	3
MODULE_543	3/168	2013-07-01	0.015546	0.177459	0.161121	ANXA1/ANXA5/ANXA4	3
VANASSE_BCL2_TARGETS_UP	3/168	2013-07-01	0.015546	0.177459	0.161121	CFB/APOA2/BASP1	3
WESTON_VEGFA_TARGETS_6HR	3/168	2013-07-01	0.015546	0.177459	0.161121	C1S/ELN/NID2	3
GO_ION_TRANSPORT	23/168	175/2013	0.015723	0.179292	0.162785	TF/NPC2/APP/STIM1/FTH1/OC90/AQP1/APOE/APOA2/HPX/ANXA1/SLC25A5/PSAP/EPRS/ANXA5/SLC2A1/MIF/FLNA/B2M/YWHAE/TMSB4X/ATP6V0A1/STOML2	23
GO_ORGANONITROGEN_COMPOUND_CATABOLIC_PROCESS	30/168	245/2013	0.0159064	0.181194	0.164511	CTSH/SNX12/CD81/EZR/ENPP2/TPP1/CTSV/CST3/APOE/PSAP/HSP90AA1/HSP90AB1/UCHL1/CLU/HSPA5/CAPN2/GM2A/FLNA/PSMA4/PSMA5/BCAP31/PSMD7/VCP/HSPG2/DNAJC3/SF3B3/HSP90AB2P/PDCD6IP/PGLYRP2/LGMN	30
GSE22886_NEUTROPHIL_VS_DC_DN	13/168	82/2013	0.0160241	0.182343	0.165555	CD81/TPP1/CLSTN1/GSN/ANXA5/GSTP1/TXN/CAPN2/CANX/PEBP1/LRPPRC/VCP/PRDX1	13
GO_PROTEIN_CATABOLIC_PROCESS	25/168	195/2013	0.0160752	0.182734	0.16591	CTSH/SNX12/CD81/EZR/TPP1/CTSV/CST3/APOE/HSP90AA1/HSP90AB1/UCHL1/CLU/HSPA5/CAPN2/FLNA/PSMA4/PSMA5/BCAP31/PSMD7/VCP/DNAJC3/SF3B3/HSP90AB2P/PDCD6IP/LGMN	25
MODULE_212	14/168	91/2013	0.0162576	0.184615	0.167617	CPB2/C1R/IDH1/LDHA/SOD1/ALDOA/P4HB/HSPA8/PDIA4/PEBP1/PDIA3/BTD/PRDX1/GGH	14
DEURIG_T_CELL_PROLYMPHOCYTIC_LEUKEMIA_UP	11/168	65/2013	0.0164309	0.186194	0.169051	CTSH/ENPP2/FN1/ENO1/HSP90AB1/IGFBP5/TKT/COL18A1/LGALS3BP/IGFBP7/ATP6V0A1	11
GSE28726_ACT_CD4_TCELL_VS_ACT_VA24NEG_NKTCELL_UP	11/168	65/2013	0.0164309	0.186194	0.169051	LDHA/SLC25A5/ENO1/TXN/MIF/PKM/PDIA3/PSMD7/HNRNPA3/VCP/TUBA1B	11
GO_EPIDERMAL_CELL_DIFFERENTIATION	7/168	33/2013	0.0165197	0.186231	0.169085	CTSV/SOD1/ANXA1/PSAP/S100A7/DSG1/DSC1	7
GO_GLYCOLYTIC_PROCESS	7/168	33/2013	0.0165197	0.186231	0.169085	LDHA/ALDOA/GAPDH/ENO1/ALDOC/PKM/TPI1	7
GO_HORMONE_TRANSPORT	7/168	33/2013	0.0165197	0.186231	0.169085	TTR/ANXA1/SLC25A5/SCG5/ANXA5/SLC2A1/SFRP1	7
GSE13522_WT_VS_IFNAR_KO_SKIN_DN	7/168	33/2013	0.0165197	0.186231	0.169085	VIM/ALDOC/HIST1H1B/GM2A/LGALS3BP/IGFBP7/LGMN	7
GSE17721_PAM3CSK4_VS_CPG_12H_BMDC_DN	7/168	33/2013	0.0165197	0.186231	0.169085	DNAJA2/CST3/ANXA1/B2M/BASP1/LGALS3BP/MORC3	7
DARWICHE_PAPILLOMA_RISK_LOW_DN	5/168	19/2013	0.0169112	0.188692	0.171319	ANP32A/SOD1/APOE/ACTA1/LGMN	5
GAUSSMANN_MLL_AF4_FUSION_TARGETS_F_UP	5/168	19/2013	0.0169112	0.188692	0.171319	CTSH/GM2A/HNRNPA3/MFAP2/LGALS3BP	5
GO_ACTIN_CYTOSKELETON_REORGANIZATION	5/168	19/2013	0.0169112	0.188692	0.171319	EZR/ANXA1/GSN/FLNA/CDC42	5
GO_IRON_ION_TRANSPORT	5/168	19/2013	0.0169112	0.188692	0.171319	TF/FTH1/HPX/B2M/ATP6V0A1	5
GO_MULTICELLULAR_ORGANISM_GROWTH	5/168	19/2013	0.0169112	0.188692	0.171319	EZR/APP/SOD1/PPIB/LGMN	5
GO_RENAL_SYSTEM_PROCESS	5/168	19/2013	0.0169112	0.188692	0.171319	IGHA1/AQP1/GSN/PSAP/LGMN	5
GSE29618_BCELL_VS_MDC_UP	5/168	19/2013	0.0169112	0.188692	0.171319	IGHG1/CD81/EZR/IGKC/IGKV4-1	5
GSE42088_UNINF_VS_LEISHMANIA_INF_DC_8H_DN	5/168	19/2013	0.0169112	0.188692	0.171319	NPC2/TPP1/FN1/PSAP/SERPINF1	5
MARCHINI_TRABECTEDIN_RESISTANCE_DN	5/168	19/2013	0.0169112	0.188692	0.171319	HDLBP/HSPA5/CALR/ACTG1/IGFBP7	5
ZHOU_TNF_SIGNALING_30MIN	5/168	19/2013	0.0169112	0.188692	0.171319	HDLBP/HSPB1/EEF2/IGFBP5/TUBB4B	5
GO_NEURON_DEATH	10/168	57/2013	0.0171529	0.191192	0.173589	APP/SOD1/APOE/GAPDH/CLU/HSPA5/CAPN2/SERPINF1/NONO/LGMN	10
BAELDE_DIABETIC_NEPHROPATHY_DN	17/168	119/2013	0.0171781	0.191278	0.173667	C1S/C1R/ANXA1/HSP90AA1/VIM/HSPA5/CAPN2/FLNA/CANX/PDIA3/PTGDS/HNRNPA3/YWHAE/YWHAZ/ACTG1/MORC3/IGFBP7	17
GSE24574_NAIVE_VS_TCONV_CD4_TCELL_DN	12/168	74/2013	0.0172121	0.19146	0.173833	ENO1/HSP90AB1/TXN/MIF/PKM/CANX/PDIA3/PSMD7/HNRNPA3/VCP/TUBA1B/DNAJC3	12
GO_REGULATION_OF_PEPTIDYL_TYROSINE_PHOSPHORYLATION	6/168	26/2013	0.0173798	0.192344	0.174635	CD81/ENPP2/APP/HPX/MIF/SFRP1	6
GSE2585_THYMIC_DC_VS_THYMIC_MACROPHAGE_UP	6/168	26/2013	0.0173798	0.192344	0.174635	CPB2/F5/BCAP31/MFAP2/TUBB4B/ATP6V0A1	6
GSE360_T_GONDII_VS_B_MALAYI_HIGH_DOSE_DC_UP	6/168	26/2013	0.0173798	0.192344	0.174635	IGKC/ENO1/TXN/TPI1/BASP1/IGFBP7	6
REACTOME_INTERLEUKIN_12_FAMILY_SIGNALING	6/168	26/2013	0.0173798	0.192344	0.174635	SOD1/P4HB/MIF/HNRNPA2B1/CANX/CDC42	6
SESTO_RESPONSE_TO_UV_C7	6/168	26/2013	0.0173798	0.192344	0.174635	TPP1/GSN/HSPA5/HNRNPA2B1/PPIB/PRCP	6
GSE24634_TREG_VS_TCONV_POST_DAY7_IL4_CONVERSION_DN	8/168	41/2013	0.0174467	0.192497	0.174774	CTSH/FTH1/CTSV/FN1/GSN/PSAP/GM2A/BASP1	8
GSE8921_3H_VS_24H_TLR1_2_STIM_MONOCYTE_DN	8/168	41/2013	0.0174467	0.192497	0.174774	CTSV/LDHA/ALDOC/SLC2A1/MIF/BASP1/DSC1/PDCD6IP	8
HSF2_01	8/168	41/2013	0.0174467	0.192497	0.174774	EIF4G2/ENPP2/HSPA8/HNRNPA2B1/IGFBP5/BCAP31/PLEC/RAB6B	8
GO_HEAD_DEVELOPMENT	16/168	110/2013	0.0175273	0.192746	0.175	APP/AQP1/HSPA5/MYH3/SLC2A1/FLNA/PEBP1/MYH10/DCT/CDC42/YWHAE/BASP1/HSPG2/HNRNPD/SFRP1/CRISPLD1	16
GO_POST_TRANSLATIONAL_PROTEIN_MODIFICATION	16/168	110/2013	0.0175273	0.192746	0.175	F5/TF/APP/CST3/APOE/APOA2/FN1/P4HB/C4A/IGFBP5/PSMA4/PSMA5/PSMD7/NUCB1/DNAJC3/IGFBP7	16
GSE1460_INTRATHYMIC_T_PROGENITOR_VS_NAIVE_CD4_TCELL_ADULT_BLOOD_UP	9/168	49/2013	0.0175578	0.192746	0.175	ENPP2/ANP32A/LDHA/PSAP/SERPINF1/CCT5/ACTG1/TUBB4B/SF3B3	9
GSE3982_CENT_MEMORY_CD4_TCELL_VS_TH2_DN	9/168	49/2013	0.0175578	0.192746	0.175	CFI/ENO1/TUBB/GSTP1/ALDOC/PDIA4/TKT/PSMD7/GGH	9
TTCYRGAA_UNKNOWN	9/168	49/2013	0.0175578	0.192746	0.175	IDH1/HSPB1/HSP90AB1/UCHL1/CLU/HSPA8/HNRNPA2B1/VCP/ACTA1	9
GO_PROTEIN_PHOSPHORYLATION	30/168	247/2013	0.0177431	0.194452	0.176549	CTSH/CD81/EZR/ENPP2/APP/SOD1/APOE/FN1/HPX/HSPB1/PSAP/HSP90AA1/HSP90AB1/GSTP1/UCHL1/TXN/CLU/MIF/PSMA4/PSMA5/PEBP1/S100A7/PSMD7/YWHAE/PRDX1/EFEMP1/DNAJC3/MORC3/KARS/SFRP1	30
GRADE_COLON_AND_RECTAL_CANCER_UP	15/168	101/2013	0.0177489	0.194452	0.176549	CFB/LDHA/EPRS/ANXA5/SPARC/PKM/HNRNPA2B1/TKT/CCT5/TPI1/PRDX1/DHX9/HNRNPD/KARS/NONO	15
GO_CELL_ADHESION_MOLECULE_BINDING	24/168	187/2013	0.0180619	0.197683	0.179482	HDLBP/CD81/EIF4G2/EZR/IDH1/LDHA/FN1/ALDOA/ANXA1/ENO1/P4HB/HSP90AB1/HSPA5/HSPA8/EEF2/PKM/FLNA/CALR/EEF1D/YWHAE/YWHAZ/PRDX1/PLEC/TLN1	24
GO_CELL_PROJECTION_PART	26/168	207/2013	0.0181848	0.198547	0.180267	EZR/APP/AQP1/RGS12/CLSTN1/SOD1/APOE/HSPB1/HSP90AA1/HSP90AB1/UCHL1/C4A/C4B/CLU/HSPA8/CAPN2/FLNA/CANX/PEBP1/MYH10/SERPINF1/CDC42/YWHAE/ACTG1/BASP1/TLN1	26
ANASTASSIOU_MULTICANCER_INVASIVENESS_SIGNATURE	4/168	13/2013	0.0183962	0.198547	0.180267	FN1/SPARC/SERPINF1/NID2	4
BOYAULT_LIVER_CANCER_SUBCLASS_G3_DN	4/168	13/2013	0.0183962	0.198547	0.180267	CPB2/TF/SERPINF1/COL18A1	4
CROONQUIST_NRAS_VS_STROMAL_STIMULATION_DN	4/168	13/2013	0.0183962	0.198547	0.180267	CD81/SPARC/BASP1/IGFBP7	4
GO_CELLULAR_RESPONSE_TO_HYDROGEN_PEROXIDE	4/168	13/2013	0.0183962	0.198547	0.180267	AQP1/ANXA1/PSAP/TXN	4
GO_COLLAGEN_BINDING	4/168	13/2013	0.0183962	0.198547	0.180267	FN1/SPARC/PPIB/NID2	4
GO_POSITIVE_REGULATION_OF_TELOMERASE_ACTIVITY	4/168	13/2013	0.0183962	0.198547	0.180267	HSP90AA1/HSP90AB1/HNRNPA2B1/HNRNPD	4
GO_REGULATION_OF_REPRODUCTIVE_PROCESS	4/168	13/2013	0.0183962	0.198547	0.180267	ANXA5/CALR/SERPINF1/SFRP1	4
GO_REGULATION_OF_TELOMERASE_ACTIVITY	4/168	13/2013	0.0183962	0.198547	0.180267	HSP90AA1/HSP90AB1/HNRNPA2B1/HNRNPD	4
GSE40274_CTRL_VS_XBP1_TRANSDUCED_ACTIVATED_CD4_TCELL_UP	4/168	13/2013	0.0183962	0.198547	0.180267	CTSH/PSAP/PLEC/TLN1	4
MODULE_27	4/168	13/2013	0.0183962	0.198547	0.180267	CFI/APOH/B2M/LGALS3BP	4
REACTOME_RHO_GTPASES_ACTIVATE_IQGAPS	4/168	13/2013	0.0183962	0.198547	0.180267	CDC42/ACTG1/TUBA1B/TUBB4B	4
TOMIDA_METASTASIS_UP	4/168	13/2013	0.0183962	0.198547	0.180267	TUBB/HSP90AB1/HNRNPA3/TMSB4X	4
VANLOO_SP3_TARGETS_DN	4/168	13/2013	0.0183962	0.198547	0.180267	CTSH/AQP1/ANXA4/LGMN	4
KIM_BIPOLAR_DISORDER_OLIGODENDROCYTE_DENSITY_CORR_UP	31/168	258/2013	0.0184775	0.199228	0.180885	CD81/NPC2/TIPRL/CLSTN1/SOD1/ALDOA/SCG5/ENO1/P4HB/PSAP/VIM/UCHL1/ALDOC/MIF/PKM/PSMA4/CANX/TKT/PEBP1/PDIA3/GDI1/PRCP/PSMD7/HNRNPA3/TPI1/ACTG1/TUBB4B/NUCB1/PRDX1/NONO/IGFBP7	31
GO_RNA_BINDING	54/168	505/2013	0.0191175	0.205924	0.186965	HDLBP/EIF4G2/BTF3/EZR/ANP32A/ALDOA/CSTB/ANXA1/HSPB1/SLC25A5/ENO1/P4HB/EPRS/HSP90AA1/HSP90AB1/VIM/HIST1H1E/TXN/HSPA8/EEF2/PDIA4/PKM/HIST1H1B/FLNA/HNRNPA2B1/PPIB/CALR/CANX/EEF1D/PEBP1/PDIA3/MYH10/LRPPRC/CCT5/ANXA11/HNRNPA3/VCP/YWHAE/TMSB4X/HIST1H4A/YWHAZ/TUBA1B/TUBB4B/DCD/PRDX1/DHX9/HNRNPD/MORC3/KARS/PLEC/NONO/TIMM50/QKI/SEC23IP	54
GSE339_CD4POS_VS_CD8POS_DC_IN_CULTURE_DN	10/168	58/2013	0.0192698	0.207115	0.188046	CD81/NPC2/CST3/PSAP/ANXA5/ALDOC/PPIB/VCP/TPI1/DNAJC3	10
RIZKI_TUMOR_INVASIVENESS_3D_DN	10/168	58/2013	0.0192698	0.207115	0.188046	HDLBP/CD81/GAPDH/PSMA4/TKT/DCT/BCAP31/CDC42/GGH/SEC23IP	10
ATF4_Q2	7/168	34/2013	0.0193801	0.207115	0.188046	ITM2B/STIM1/TIPRL/ALDOA/ENO1/HNRNPA2B1/PSMD7	7
GO_PEPTIDYL_TYROSINE_MODIFICATION	7/168	34/2013	0.0193801	0.207115	0.188046	CD81/ENPP2/APP/HPX/MIF/EFEMP1/SFRP1	7
GSE12845_PRE_GC_VS_DARKZONE_GC_TONSIL_BCELL_UP	7/168	34/2013	0.0193801	0.207115	0.188046	NPC2/ENPP2/PSAP/SPARC/ALDOC/PTGDS/BCAP31	7
GSE21360_NAIVE_VS_PRIMARY_MEMORY_CD8_TCELL_UP	7/168	34/2013	0.0193801	0.207115	0.188046	TF/IGKV4-1/ALDOC/SLC2A1/HIST1H1B/TPI1/DSC1	7
GSE21360_NAIVE_VS_SECONDARY_MEMORY_CD8_TCELL_UP	7/168	34/2013	0.0193801	0.207115	0.188046	SLC2A1/MIF/TPI1/TMSB4X/TUBB4B/DSC1/IGFBP7	7
MODULE_117	7/168	34/2013	0.0193801	0.207115	0.188046	F5/CFB/CTSV/APOH/C4A/MYH3/DCT	7
GO_AZUROPHIL_GRANULE_LUMEN	9/168	50/2013	0.0199181	0.212031	0.192509	NPC2/TTR/TUBB/GM2A/S100A7/VCP/TUBB4B/DNAJC3/GGH	9
GSE13547_CTRL_VS_ANTI_IGM_STIM_ZFX_KO_BCELL_2H_UP	9/168	50/2013	0.0199181	0.212031	0.192509	CD81/NPC2/IGKV4-1/HIST1H1B/PDIA3/HNRNPA3/TPI1/CDC42/LGALS3BP	9
GSE17186_CD21LOW_VS_CD21HIGH_TRANSITIONAL_BCELL_CORD_BLOOD_UP	9/168	50/2013	0.0199181	0.212031	0.192509	ITM2B/APP/CSTB/ALDOC/PRCP/NUCB1/LGALS3BP/DNAJC3/PDCD6IP	9
GSE42088_UNINF_VS_LEISHMANIA_INF_DC_2H_UP	9/168	50/2013	0.0199181	0.212031	0.192509	CSTB/HSP90AB1/ANXA5/TXN/HSPA8/PSMA5/GDI1/VCP/PRDX1	9
GO_NEGATIVE_REGULATION_OF_CELL_MOTILITY	8/168	42/2013	0.0200615	0.212934	0.193329	APOE/APOH/GSTP1/MIF/IGFBP5/CALR/SERPINF1/SFRP1	8
GSE26030_TH1_VS_TH17_DAY15_POST_POLARIZATION_DN	8/168	42/2013	0.0200615	0.212934	0.193329	APP/CSTB/ANXA1/GSN/VIM/ANXA5/PPIB/PLEC	8
REACTOME_G_ALPHA_I_SIGNALLING_EVENTS	8/168	42/2013	0.0200615	0.212934	0.193329	APP/RGS12/APOE/APOA2/TTR/ANXA1/PSAP/HSPG2	8
MEISSNER_BRAIN_HCP_WITH_H3K4ME3_AND_H3K27ME3	11/168	67/2013	0.0203735	0.216035	0.196145	CTSH/EZR/FN1/VIM/HIST1H1B/IGFBP5/COL18A1/FBLN2/NID2/IGFBP7/SFRP1	11
GO_CELLULAR_RESPONSE_TO_ENDOGENOUS_STIMULUS	25/168	199/2013	0.0204502	0.216636	0.196691	CTSH/EZR/APP/AQP1/SOD1/ANXA1/EPRS/HSP90AB1/VIM/ANXA5/GSTP1/HSPA5/EEF2/PKM/CAPN2/IGFBP5/CALR/SERPINF1/PRCP/ACTA1/HNRNPD/IGFBP7/SFRP1/ATP6V0A1/LGMN	25
DARWICHE_SQUAMOUS_CELL_CARCINOMA_UP	6/168	27/2013	0.0208419	0.218659	0.198527	LDHA/SOD1/ENO1/TXN/CAPN2/EEF1D	6
GO_ORGANIC_ACID_TRANSPORT	6/168	27/2013	0.0208419	0.218659	0.198527	OC90/APOE/ANXA1/PSAP/EPRS/MIF	6
GO_POSITIVE_REGULATION_OF_CELL_SUBSTRATE_ADHESION	6/168	27/2013	0.0208419	0.218659	0.198527	FN1/FLNA/CALR/CDC42/FBLN2/SFRP1	6
GO_REGULATION_OF_HORMONE_SECRETION	6/168	27/2013	0.0208419	0.218659	0.198527	ANXA1/SLC25A5/SCG5/ANXA5/SLC2A1/SFRP1	6
GO_REGULATION_OF_LIPID_BIOSYNTHETIC_PROCESS	6/168	27/2013	0.0208419	0.218659	0.198527	IDH1/SOD1/APOE/ANXA1/CAPN2/IGFBP7	6
GSE17721_POLYIC_VS_PAM3CSK4_6H_BMDC_UP	6/168	27/2013	0.0208419	0.218659	0.198527	ITM2B/IGFBP5/PTGDS/PRCP/KARS/CRISPLD1	6
GSE22140_GERMFREE_VS_SPF_ARTHRITIC_MOUSE_CD4_TCELL_DN	6/168	27/2013	0.0208419	0.218659	0.198527	CTSH/C1S/PSMA4/PRCP/LGALS3BP/GGH	6
GSE3982_BCELL_VS_CENT_MEMORY_CD4_TCELL_UP	6/168	27/2013	0.0208419	0.218659	0.198527	CTSH/IGHA1/IGKC/PSAP/ANXA4/BASP1	6
GSE43955_TH0_VS_TGFB_IL6_TH17_ACT_CD4_TCELL_42H_DN	6/168	27/2013	0.0208419	0.218659	0.198527	CFB/EZR/LDHA/HPX/TPI1/ATP6V0A1	6
RHODES_CANCER_META_SIGNATURE	6/168	27/2013	0.0208419	0.218659	0.198527	LDHA/TUBB/HNRNPA2B1/CANX/CCT5/NONO	6
GO_AZUROPHIL_GRANULE	12/168	76/2013	0.0210007	0.219082	0.198911	NPC2/TTR/TUBB/PSAP/GM2A/S100A7/PRCP/ANXA11/VCP/TUBB4B/DNAJC3/GGH	12
GAL_LEUKEMIC_STEM_CELL_DN	5/168	20/2013	0.0210633	0.219082	0.198911	IGKC/GM2A/COL18A1/TPI1/IGFBP7	5
GO_AXO_DENDRITIC_TRANSPORT	5/168	20/2013	0.0210633	0.219082	0.198911	APP/SOD1/HSPB1/UCHL1/HSPA8	5
GSE20366_EX_VIVO_VS_DEC205_CONVERSION_NAIVE_CD4_TCELL_DN	5/168	20/2013	0.0210633	0.219082	0.198911	IGHG1/CD81/ANXA1/SCG5/MYH10	5
GSE20500_RETINOIC_ACID_VS_RARA_ANTAGONIST_TREATED_CD4_TCELL_UP	5/168	20/2013	0.0210633	0.219082	0.198911	ENPP2/TXN/CANX/PDIA3/PRDX1	5
GSE29618_PRE_VS_DAY7_FLU_VACCINE_MDC_UP	5/168	20/2013	0.0210633	0.219082	0.198911	ENPP2/TPP1/IGKC/PTGDS/B2M	5
MODULE_299	5/168	20/2013	0.0210633	0.219082	0.198911	HSPB1/HSP90AB1/HSPA5/HSPA8/CANX	5
VANTVEER_BREAST_CANCER_METASTASIS_DN	5/168	20/2013	0.0210633	0.219082	0.198911	CTSV/IGFBP5/PSMD7/GGH/RAB6B	5
VECCHI_GASTRIC_CANCER_EARLY_DN	5/168	20/2013	0.0210633	0.219082	0.198911	IGHA1/ENPP2/CLU/EFEMP1/SFRP1	5
CHARAFE_BREAST_CANCER_LUMINAL_VS_MESENCHYMAL_DN	14/168	94/2013	0.0212329	0.220636	0.200322	C1S/ANXA1/TUBB/VIM/ANXA5/GSTP1/SPARC/ACTG1/BASP1/NID2/NONO/IGFBP7/SFRP1/QKI	14
GO_REGULATION_OF_PROTEIN_MODIFICATION_PROCESS	28/168	230/2013	0.0213151	0.221279	0.200906	CD81/EZR/ENPP2/APP/TIPRL/SOD1/APOE/FN1/HPX/HSPB1/PSAP/HSP90AA1/HSP90AB1/GSTP1/UCHL1/TXN/CLU/HSPA5/MIF/HIST1H1B/PEBP1/S100A7/VCP/YWHAE/PRDX1/DNAJC3/KARS/SFRP1	28
GO_NEGATIVE_REGULATION_OF_BIOSYNTHETIC_PROCESS	22/168	170/2013	0.0213827	0.221558	0.20116	ITM2B/EZR/IRF3/SOD1/APOE/GAPDH/ENO1/EPRS/GSTP1/HIST1H1E/TXN/HSPA8/HIST1H1B/FLNA/HNRNPA2B1/IGFBP5/CALR/HIST1H4A/BASP1/HNRNPD/NONO/SFRP1	22
GO_POSTTRANSCRIPTIONAL_REGULATION_OF_GENE_EXPRESSION	22/168	170/2013	0.0213827	0.221558	0.20116	EIF4G2/APP/ANP32A/GAPDH/HSPB1/EPRS/VIM/HSPA8/EEF2/HNRNPA2B1/IGFBP5/PSMA4/CALR/PSMA5/LRPPRC/PSMD7/HIST1H4A/YWHAZ/DHX9/DNAJC3/HNRNPD/QKI	22
GO_POSITIVE_REGULATION_OF_BIOSYNTHETIC_PROCESS	27/168	220/2013	0.0214951	0.222511	0.202025	CD81/APP/IRF3/APOE/APOA2/ANXA1/HSPB1/ENO1/HSP90AA1/HSP90AB1/VIM/HIST1H1E/CLU/HSPA5/EEF2/HIST1H1B/CAPN2/HNRNPA2B1/CCT5/VCP/TMSB4X/DHX9/DNAJC3/HNRNPD/KARS/SFRP1/STOML2	27
RGAANNTTC_HSF1_01	10/168	59/2013	0.0215731	0.223037	0.202502	EIF4G2/ENPP2/HSPB1/GSN/HSPA8/HNRNPA2B1/IGFBP5/BCAP31/PLEC/RAB6B	10
GO_SUPRAMOLECULAR_FIBER_ORGANIZATION	19/168	141/2013	0.0215869	0.223037	0.202502	ELN/EZR/APP/CST3/APOE/ALDOA/GSN/HSP90AB1/VIM/CLU/MYH3/HSPA8/FLNA/MYH10/CDC42/TMSB4X/ACTG1/ACTA1/SFRP1	19
FERNANDEZ_BOUND_BY_MYC	9/168	51/2013	0.0225003	0.230081	0.208898	APP/IRF3/CSTB/ENO1/GSTP1/TXN/HSPA8/HNRNPA2B1/ACTG1	9
GO_POSITIVE_REGULATION_OF_CELLULAR_AMIDE_METABOLIC_PROCESS	7/168	35/2013	0.022571	0.230081	0.208898	APP/VIM/CLU/EEF2/DHX9/DNAJC3/HNRNPD	7
GSE17721_CTRL_VS_CPG_6H_BMDC_DN	7/168	35/2013	0.022571	0.230081	0.208898	CD81/ANXA1/HSP90AA1/PSMA4/MORC3/KARS/CRISPLD1	7
GSE17721_CTRL_VS_POLYIC_24H_BMDC_DN	7/168	35/2013	0.022571	0.230081	0.208898	CST3/ANXA5/PSMA4/BASP1/PRDX1/HNRNPD/TIMM50	7
GSE22443_NAIVE_VS_ACT_AND_IL2_TREATED_CD8_TCELL_DN	7/168	35/2013	0.022571	0.230081	0.208898	HDLBP/ELN/ITIH4/CTSV/FN1/COL18A1/CALML5	7
GSE32164_ALTERNATIVELY_ACT_M2_VS_CMYC_INHIBITED_MACROPHAGE_UP	7/168	35/2013	0.022571	0.230081	0.208898	CTSH/EIF4G2/IRF3/IGKC/APOE/ANXA1/BCAP31	7
GSE9509_LPS_VS_LPS_AND_IL10_STIM_IL10_KO_MACROPHAGE_20MIN_DN	7/168	35/2013	0.022571	0.230081	0.208898	TPP1/IGKC/HIST1H1B/PPIB/BASP1/GGH/LGMN	7
SATO_SILENCED_BY_METHYLATION_IN_PANCREATIC_CANCER_1	7/168	35/2013	0.022571	0.230081	0.208898	APOA2/HPX/SPARC/UCHL1/SERPINF1/EFEMP1/SFRP1	7
TAKAO_RESPONSE_TO_UVB_RADIATION_UP	7/168	35/2013	0.022571	0.230081	0.208898	FTH1/TPP1/SOD1/TXN/HNRNPA2B1/PPIB/EEF1D	7
GO_CELLULAR_COMPONENT_MORPHOGENESIS	22/168	171/2013	0.0227649	0.230081	0.208898	EZR/ENPP2/APP/SOD1/APOE/FN1/ALDOA/ANXA1/HSP90AA1/HSP90AB1/SPARC/UCHL1/CLU/MYH3/FLNA/CALR/GDI1/MYH10/COL18A1/CDC42/ACTG1/ACTA1	22
NUYTTEN_EZH2_TARGETS_UP	22/168	171/2013	0.0227649	0.230081	0.208898	C1S/C1R/APP/LDHA/FN1/ANXA1/ENO1/ANXA5/ANXA4/HSPA5/SLC2A1/TPI1/CDC42/B2M/YWHAZ/BASP1/PRDX1/EFEMP1/NID2/MORC3/QKI/LGMN	22
GO_CELLULAR_RESPONSE_TO_TOXIC_SUBSTANCE	8/168	43/2013	0.0229446	0.230081	0.208898	AQP1/SOD1/APOE/ANXA1/PSAP/GSTP1/TXN/PRDX1	8
GSE19401_UNSTIM_VS_PAM2CSK4_STIM_FOLLICULAR_DC_DN	8/168	43/2013	0.0229446	0.230081	0.208898	ANXA1/HSPB1/VIM/ANXA4/CAPN2/PDIA3/NUCB1/LGALS3BP	8
GSE37301_PRO_BCELL_VS_RAG2_KO_NK_CELL_UP	8/168	43/2013	0.0229446	0.230081	0.208898	EZR/CST3/VIM/CAPN2/GM2A/COL18A1/PLEC/ATP6V0A1	8
ONDER_CDH1_TARGETS_2_UP	8/168	43/2013	0.0229446	0.230081	0.208898	ENPP2/FN1/SCG5/SPARC/SERPINF1/MFAP2/NID2/IGFBP7	8
HELLER_HDAC_TARGETS_SILENCED_BY_METHYLATION_UP	12/168	77/2013	0.0231132	0.230081	0.208898	C1S/ENPP2/CTSV/APOE/FN1/GSN/PSAP/ALDOC/GM2A/FLNA/SERPINF1/PLEC	12
REACTOME_PROGRAMMED_CELL_DEATH	12/168	77/2013	0.0231132	0.230081	0.208898	GSN/VIM/HIST1H1E/HIST1H1B/PSMA4/PSMA5/BCAP31/PSMD7/YWHAE/YWHAZ/DSG1/PLEC	12
AGTTCTC_MIR146A_MIR146B	3/168	2013-08-01	0.0233673	0.230081	0.208898	EIF4G2/HNRNPD/SEC23IP	3
BIOCARTA_UCALPAIN_PATHWAY	3/168	2013-08-01	0.0233673	0.230081	0.208898	EZR/ACTA1/TLN1	3
CROMER_TUMORIGENESIS_DN	3/168	2013-08-01	0.0233673	0.230081	0.208898	CLU/PTGDS/SFRP1	3
DIRMEIER_LMP1_RESPONSE_EARLY	3/168	2013-08-01	0.0233673	0.230081	0.208898	FTH1/HSP90AB1/EEF2	3
ENGELMANN_CANCER_PROGENITORS_DN	3/168	2013-08-01	0.0233673	0.230081	0.208898	FN1/GSN/CALML5	3
GO_ACYLGLYCEROL_METABOLIC_PROCESS	3/168	2013-08-01	0.0233673	0.230081	0.208898	APOE/APOA2/APOH	3
GO_AMYLOID_BETA_FORMATION	3/168	2013-08-01	0.0233673	0.230081	0.208898	APP/APOE/CLU	3
GO_CARBOHYDRATE_DERIVATIVE_TRANSPORT	3/168	2013-08-01	0.0233673	0.230081	0.208898	NPC2/SLC25A5/PSAP	3
GO_CHAPERONE_MEDIATED_PROTEIN_COMPLEX_ASSEMBLY	3/168	2013-08-01	0.0233673	0.230081	0.208898	HSP90AA1/HSP90AB1/CLU	3
GO_EMBRYO_IMPLANTATION	3/168	2013-08-01	0.0233673	0.230081	0.208898	SOD1/CALR/IGFBP7	3
GO_INTERMEDIATE_FILAMENT_BASED_PROCESS	3/168	2013-08-01	0.0233673	0.230081	0.208898	SOD1/VIM/PLEC	3
GO_OLIGODENDROCYTE_DEVELOPMENT	3/168	2013-08-01	0.0233673	0.230081	0.208898	GSN/GSTP1/CLU	3
GO_PLATELET_DENSE_GRANULE	3/168	2013-08-01	0.0233673	0.230081	0.208898	ITIH4/APOH/LGALS3BP	3
GO_POSITIVE_REGULATION_OF_ADAPTIVE_IMMUNE_RESPONSE	3/168	2013-08-01	0.0233673	0.230081	0.208898	HPX/ANXA1/B2M	3
GO_POSITIVE_REGULATION_OF_LEUKOCYTE_PROLIFERATION	3/168	2013-08-01	0.0233673	0.230081	0.208898	CD81/ANXA1/MIF	3
GO_PROTEIN_LIPID_COMPLEX_SUBUNIT_ORGANIZATION	3/168	2013-08-01	0.0233673	0.230081	0.208898	APOE/APOA2/P4HB	3
GO_REGULATION_OF_AMYLOID_BETA_FORMATION	3/168	2013-08-01	0.0233673	0.230081	0.208898	APP/APOE/CLU	3
GO_RESPONSE_TO_BRONCHODILATOR	3/168	2013-08-01	0.0233673	0.230081	0.208898	AQP1/SOD1/HNRNPD	3
GO_RESPONSE_TO_COPPER_ION	3/168	2013-08-01	0.0233673	0.230081	0.208898	APP/AQP1/SOD1	3
GO_TRIGLYCERIDE_METABOLIC_PROCESS	3/168	2013-08-01	0.0233673	0.230081	0.208898	APOE/APOA2/APOH	3
GO_UNSATURATED_FATTY_ACID_BIOSYNTHETIC_PROCESS	3/168	2013-08-01	0.0233673	0.230081	0.208898	ANXA1/MIF/PTGDS	3
IL21_UP.V1_UP	3/168	2013-08-01	0.0233673	0.230081	0.208898	ITIH4/TF/HIST1H1E	3
KRAS.LUNG_UP.V1_DN	3/168	2013-08-01	0.0233673	0.230081	0.208898	TF/S100A7/CALML5	3
LEE_TARGETS_OF_PTCH1_AND_SUFU_UP	3/168	2013-08-01	0.0233673	0.230081	0.208898	C4A/B2M/SFRP1	3
LIU_VAV3_PROSTATE_CARCINOGENESIS_UP	3/168	2013-08-01	0.0233673	0.230081	0.208898	IGKC/FN1/C4B	3
MODULE_512	3/168	2013-08-01	0.0233673	0.230081	0.208898	ALDOA/MYH3/ACTA1	3
PID_PI3KCI_AKT_PATHWAY	3/168	2013-08-01	0.0233673	0.230081	0.208898	HSP90AA1/YWHAE/YWHAZ	3
RADAEVA_RESPONSE_TO_IFNA1_UP	3/168	2013-08-01	0.0233673	0.230081	0.208898	TUBB/CALR/LGALS3BP	3
RASHI_RESPONSE_TO_IONIZING_RADIATION_6	3/168	2013-08-01	0.0233673	0.230081	0.208898	IGKV4-1/ALDOC/NONO	3
REACTOME_CLASS_A_1_RHODOPSIN_LIKE_RECEPTORS	3/168	2013-08-01	0.0233673	0.230081	0.208898	APP/ANXA1/PSAP	3
REACTOME_SCAVENGING_BY_CLASS_A_RECEPTORS	3/168	2013-08-01	0.0233673	0.230081	0.208898	FTH1/APOE/CALR	3
SANA_TNF_SIGNALING_UP	3/168	2013-08-01	0.0233673	0.230081	0.208898	C1S/FTH1/LGALS3BP	3
SCHAEFFER_SOX9_TARGETS_IN_PROSTATE_DEVELOPMENT_DN	3/168	2013-08-01	0.0233673	0.230081	0.208898	YWHAZ/BASP1/SFRP1	3
VISALA_RESPONSE_TO_HEAT_SHOCK_AND_AGING_DN	3/168	2013-08-01	0.0233673	0.230081	0.208898	SOD1/ANXA1/HSPA8	3
ZHANG_ANTIVIRAL_RESPONSE_TO_RIBAVIRIN_UP	3/168	2013-08-01	0.0233673	0.230081	0.208898	C1S/C1R/CD81	3
KAAB_FAILED_HEART_ATRIUM_DN	10/168	60/2013	0.0240711	0.23342	0.211929	ITM2B/APP/LDHA/GSTP1/TXN/MYH10/YWHAE/YWHAZ/PRDX1/LGMN	10
BOYLAN_MULTIPLE_MYELOMA_PCA1_UP	4/168	14/2013	0.0241136	0.23342	0.211929	IGHA1/APP/IGKV4-1/BASP1	4
BRACHAT_RESPONSE_TO_CAMPTOTHECIN_DN	4/168	14/2013	0.0241136	0.23342	0.211929	GAPDH/ENO1/TUBB/ANXA4	4
CROMER_TUMORIGENESIS_UP	4/168	14/2013	0.0241136	0.23342	0.211929	FN1/SPARC/UCHL1/MFAP2	4
GO_CORTICAL_CYTOSKELETON_ORGANIZATION	4/168	14/2013	0.0241136	0.23342	0.211929	EZR/CALR/PDCD6IP/TLN1	4
GO_NEURAL_NUCLEUS_DEVELOPMENT	4/168	14/2013	0.0241136	0.23342	0.211929	HSPA5/CDC42/YWHAE/BASP1	4
GO_REGULATION_OF_LEUKOCYTE_PROLIFERATION	4/168	14/2013	0.0241136	0.23342	0.211929	CD81/ANXA1/GSTP1/MIF	4
GO_REGULATION_OF_MEMBRANE_PERMEABILITY	4/168	14/2013	0.0241136	0.23342	0.211929	SLC25A5/YWHAE/YWHAZ/PDCD6IP	4
GSE16450_IMMATURE_VS_MATURE_NEURON_CELL_LINE_6H_IFNA_STIM_UP	4/168	14/2013	0.0241136	0.23342	0.211929	STIM1/ANP32A/PRCP/IGFBP7	4
GSE29618_PRE_VS_DAY7_POST_TIV_FLU_VACCINE_PDC_UP	4/168	14/2013	0.0241136	0.23342	0.211929	TF/AQP1/DHX9/CALML5	4
GSE40274_CTRL_VS_FOXP3_AND_SATB1_TRANSDUCED_ACTIVATED_CD4_TCELL_DN	4/168	14/2013	0.0241136	0.23342	0.211929	ITM2B/AQP1/CALML5/TLN1	4
GSE40274_CTRL_VS_FOXP3_AND_XBP1_TRANSDUCED_ACTIVATED_CD4_TCELL_DN	4/168	14/2013	0.0241136	0.23342	0.211929	NPC2/VIM/LGALS3BP/LGMN	4
MODULE_241	4/168	14/2013	0.0241136	0.23342	0.211929	FN1/PPIB/LGALS3BP/LGMN	4
MOHANKUMAR_HOXA1_TARGETS_DN	4/168	14/2013	0.0241136	0.23342	0.211929	ANXA1/S100A7/MFAP2/CALML5	4
PID_CASPASE_PATHWAY	4/168	14/2013	0.0241136	0.23342	0.211929	APP/GSN/VIM/ACTA1	4
PID_MYC_REPRESS_PATHWAY	4/168	14/2013	0.0241136	0.23342	0.211929	FTH1/CLU/S100A7/SFRP1	4
STEARMAN_LUNG_CANCER_EARLY_VS_LATE_DN	4/168	14/2013	0.0241136	0.23342	0.211929	CSTB/PDIA4/PSMA4/BASP1	4
TIEN_INTESTINE_PROBIOTICS_2HR_UP	4/168	14/2013	0.0241136	0.23342	0.211929	ANP32A/GAPDH/HSPA8/B2M	4
YAUCH_HEDGEHOG_SIGNALING_PARACRINE_UP	4/168	14/2013	0.0241136	0.23342	0.211929	IGKC/SCG5/IGFBP5/SFRP1	4
GO_LIPID_METABOLIC_PROCESS	24/168	192/2013	0.0243675	0.235668	0.21397	HDLBP/CD81/NPC2/ENPP2/APP/OC90/TPP1/IDH1/SOD1/APOE/APOA2/APOH/TTR/ANXA1/PSAP/GSTP1/CLU/CAPN2/GM2A/PTGDS/HSPG2/IGFBP7/LGMN/STOML2	24
GO_CELLULAR_RESPONSE_TO_BIOTIC_STIMULUS	6/168	28/2013	0.0247441	0.236787	0.214986	IRF3/VIM/GSTP1/HSPA5/MIF/CAPN2	6
GO_INTRINSIC_COMPONENT_OF_ENDOPLASMIC_RETICULUM_MEMBRANE	6/168	28/2013	0.0247441	0.236787	0.214986	STIM1/HSPA5/CALR/CANX/PDIA3/BCAP31	6
GO_NEGATIVE_REGULATION_OF_MAPK_CASCADE	6/168	28/2013	0.0247441	0.236787	0.214986	EZR/APOE/GSTP1/UCHL1/PEBP1/SFRP1	6
GSE11864_CSF1_IFNG_VS_CSF1_PAM3CYS_IN_MAC_UP	6/168	28/2013	0.0247441	0.236787	0.214986	CLSTN1/ANXA1/HSPA8/PRCP/TPI1/ATP6V0A1	6
GSE12845_IGD_POS_BLOOD_VS_NAIVE_TONSIL_BCELL_UP	6/168	28/2013	0.0247441	0.236787	0.214986	CD81/CLSTN1/CSTB/ANXA4/FLNA/DSG1	6
GSE21033_CTRL_VS_POLYIC_STIM_DC_12H_UP	6/168	28/2013	0.0247441	0.236787	0.214986	ITM2B/NPC2/ALDOA/VIM/FLNA/B2M	6
GSE21360_PRIMARY_VS_QUATERNARY_MEMORY_CD8_TCELL_UP	6/168	28/2013	0.0247441	0.236787	0.214986	CSTB/ANXA5/ANXA4/FLNA/LGALS3BP/ATP6V0A1	6
GSE22025_TGFB1_VS_TGFB1_AND_PROGESTERONE_TREATED_CD4_TCELL_DN	6/168	28/2013	0.0247441	0.236787	0.214986	SPARC/ACTG1/BASP1/DSG1/PRDX1/NID2	6
GSE29949_CD8_POS_DC_SPLEEN_VS_MONOCYTE_BONE_MARROW_UP	6/168	28/2013	0.0247441	0.236787	0.214986	IRF3/GSN/TUBB/GM2A/FLNA/BASP1	6
GSE42021_TREG_PLN_VS_CD24LO_TREG_THYMUS_DN	6/168	28/2013	0.0247441	0.236787	0.214986	C1S/C1R/CFB/PDIA3/B2M/LGALS3BP	6
GSE5099_UNSTIM_VS_MCSF_TREATED_MONOCYTE_DAY7_DN	6/168	28/2013	0.0247441	0.236787	0.214986	APOE/GM2A/FLNA/NUCB1/PLEC/ATP6V0A1	6
GSE5503_MLN_DC_VS_SPLEEN_DC_ACTIVATED_ALLOGENIC_TCELL_UP	6/168	28/2013	0.0247441	0.236787	0.214986	TPP1/ANXA4/SERPINF1/PRCP/MFAP2/B2M	6
GO_MUSCLE_CELL_DIFFERENTIATION	9/168	52/2013	0.0253148	0.241399	0.219174	UCHL1/MYH3/CAPN2/IGFBP5/CALR/MYH10/CDC42/ACTG1/ACTA1	9
GSE17721_PAM3CSK4_VS_CPG_24H_BMDC_DN	9/168	52/2013	0.0253148	0.241399	0.219174	CD81/PSAP/HSPA8/HNRNPA2B1/CANX/SERPINF1/VCP/TUBB4B/PDCD6IP	9
GSE45365_NK_CELL_VS_CD8A_DC_UP	9/168	52/2013	0.0253148	0.241399	0.219174	ITM2B/CSTB/PDIA3/BCAP31/B2M/DSG1/SF3B3/LGMN/SEC23IP	9
HELLER_HDAC_TARGETS_DN	9/168	52/2013	0.0253148	0.241399	0.219174	CTSH/EIF4G2/TPP1/IGKC/HSPA5/PDIA4/CAPN2/CALR/PDIA3	9
GO_CELLULAR_RESPONSE_TO_LIPID	12/168	78/2013	0.0253792	0.241591	0.219348	AQP1/IRF3/ANXA1/VIM/GSTP1/CLU/MIF/CAPN2/CALR/SERPINF1/HNRNPD/SFRP1	12
GO_RESPONSE_TO_ENDOPLASMIC_RETICULUM_STRESS	12/168	78/2013	0.0253792	0.241591	0.219348	TPP1/P4HB/CLU/HSPA5/EEF2/PDIA4/CALR/PDIA3/BCAP31/VCP/DNAJC3/TLN1	12
GO_METAL_ION_HOMEOSTASIS	13/168	87/2013	0.0254015	0.241591	0.219348	TF/APP/STIM1/FTH1/SOD1/APOE/HPX/ANXA5/CALR/BCAP31/B2M/YWHAE/STOML2	13
FLECHNER_PBL_KIDNEY_TRANSPLANT_REJECTED_VS_OK_UP	5/168	21/2013	0.0258288	0.241854	0.219586	IGKC/ANXA4/CANX/HNRNPA3/B2M	5
GO_ADP_BINDING	5/168	21/2013	0.0258288	0.241854	0.219586	HIST1H1E/PKM/MYH10/VCP/ACTA1	5
GO_CELLULAR_RESPONSE_TO_STARVATION	5/168	21/2013	0.0258288	0.241854	0.219586	CTSV/HSPA5/HSPA8/SLC2A1/SFRP1	5
GO_IRON_ION_HOMEOSTASIS	5/168	21/2013	0.0258288	0.241854	0.219586	TF/FTH1/SOD1/HPX/B2M	5
GO_LYMPHOCYTE_DIFFERENTIATION	5/168	21/2013	0.0258288	0.241854	0.219586	SOD1/ANXA1/B2M/SFRP1/PGLYRP2	5
GO_NEGATIVE_REGULATION_OF_INTRINSIC_APOPTOTIC_SIGNALING_PATHWAY	5/168	21/2013	0.0258288	0.241854	0.219586	HSPB1/ENO1/CLU/MIF/NONO	5
GO_REGULATION_OF_PEPTIDYL_SERINE_PHOSPHORYLATION	5/168	21/2013	0.0258288	0.241854	0.219586	APP/HSP90AA1/HSP90AB1/TXN/MIF	5
GSE11864_CSF1_PAM3CYS_VS_CSF1_IFNG_PAM3CYS_IN_MAC_DN	5/168	21/2013	0.0258288	0.241854	0.219586	ITIH4/PSMA5/TUBA1B/EFEMP1/ATP6V0A1	5
GSE16385_UNTREATED_VS_12H_ROSIGLITAZONE_IFNG_TNF_TREATED_MACROPHAGE_DN	5/168	21/2013	0.0258288	0.241854	0.219586	BTF3/APP/UCHL1/MYH3/EFEMP1	5
GSE24492_LYVE_NEG_VS_POS_MACROPHAGE_DN	5/168	21/2013	0.0258288	0.241854	0.219586	IGHG1/C1R/MYH3/HSPG2/QKI	5
GSE29618_BCELL_VS_MDC_DAY7_FLU_VACCINE_UP	5/168	21/2013	0.0258288	0.241854	0.219586	IGHG1/CD81/EZR/IGKC/IGKV4-1	5
GSE29618_BCELL_VS_MONOCYTE_UP	5/168	21/2013	0.0258288	0.241854	0.219586	IGHG1/EZR/IGKC/IGKV4-1/SLC2A1	5
GSE40274_CTRL_VS_GATA1_TRANSDUCED_ACTIVATED_CD4_TCELL_DN	5/168	21/2013	0.0258288	0.241854	0.219586	EZR/DNAJA2/CSTB/HSPB1/HSP90AB1	5
JIANG_AGING_HYPOTHALAMUS_UP	5/168	21/2013	0.0258288	0.241854	0.219586	TPP1/SOD1/PSMA4/B2M/PRDX1	5
MORI_PRE_BI_LYMPHOCYTE_UP	5/168	21/2013	0.0258288	0.241854	0.219586	TUBB/TXN/MIF/TUBA1B/TUBB4B	5
REACTOME_RECRUITMENT_OF_NUMA_TO_MITOTIC_CENTROSOMES	5/168	21/2013	0.0258288	0.241854	0.219586	TUBB/HSP90AA1/YWHAE/TUBA1B/TUBB4B	5
REACTOME_SIGNALING_BY_BRAF_AND_RAF_FUSIONS	5/168	21/2013	0.0258288	0.241854	0.219586	FN1/PEBP1/ACTG1/QKI/TLN1	5
TGACGTCA_ATF3_Q6	5/168	21/2013	0.0258288	0.241854	0.219586	TIPRL/LDHA/HSP90AB1/EEF2/YWHAZ	5
GO_RESPONSE_TO_CARBOHYDRATE	7/168	36/2013	0.0261086	0.242597	0.220261	CPB2/CTSV/LDHA/APOA2/GSTP1/SPARC/SERPINF1	7
GSE15330_WT_VS_IKAROS_KO_HSC_UP	7/168	36/2013	0.0261086	0.242597	0.220261	IDH1/CAPN2/B2M/LGALS3BP/DNAJC3/PLEC/QKI	7
GSE23398_WT_VS_IL2_KO_CD4_TCELL_SCURFY_MOUSE_UP	7/168	36/2013	0.0261086	0.242597	0.220261	CFB/ANXA1/ANXA4/ANXA11/B2M/BASP1/LGALS3BP	7
GSE43955_1H_VS_10H_ACT_CD4_TCELL_WITH_TGFB_IL6_DN	7/168	36/2013	0.0261086	0.242597	0.220261	ANP32A/APOE/FN1/ANXA1/COL18A1/FBLN2/LGALS3BP	7
CAMP_UP.V1_UP	8/168	44/2013	0.0261086	0.242597	0.220261	HDLBP/ELN/ALDOA/SLC25A5/P4HB/HSPA5/PPIB/PDIA3	8
GO_NEGATIVE_REGULATION_OF_LOCOMOTION	8/168	44/2013	0.0261086	0.242597	0.220261	APOE/APOH/GSTP1/MIF/IGFBP5/CALR/SERPINF1/SFRP1	8
GSE17301_ACD3_ACD28_VS_ACD3_ACD28_AND_IFNA5_STIM_CD8_TCELL_DN	8/168	44/2013	0.0261086	0.242597	0.220261	CTSH/NPC2/ENPP2/TPP1/ANXA4/GM2A/SERPINF1/PTGDS	8
GSE24634_TEFF_VS_TCONV_DAY10_IN_CULTURE_DN	8/168	44/2013	0.0261086	0.242597	0.220261	CTSH/CD81/NPC2/APP/IDH1/PSAP/PRCP/BCAP31	8
GSE39556_CD8A_DC_VS_NK_CELL_UP	8/168	44/2013	0.0261086	0.242597	0.220261	LDHA/HSPB1/ANXA4/TXN/LGALS3BP/NID2/IGFBP7/GGH	8
GO_REGULATION_OF_KINASE_ACTIVITY	15/168	106/2013	0.0266727	0.247626	0.224827	CD81/APP/SOD1/APOE/HSPB1/HSP90AA1/HSP90AB1/GSTP1/UCHL1/TXN/CLU/MIF/DNAJC3/KARS/SFRP1	15
MORF_RAD21	13/168	88/2013	0.0276842	0.25658	0.232957	SOD1/HSP90AA1/HSPA8/HNRNPA2B1/PSMA4/CANX/EEF1D/BCAP31/PSMD7/HNRNPA3/KARS/NONO/STOML2	13
PASINI_SUZ12_TARGETS_DN	13/168	88/2013	0.0276842	0.25658	0.232957	APP/FN1/ANXA1/GSN/VIM/ANXA5/CAPN2/FLNA/IGFBP5/MYH10/B2M/ACTA1/EFEMP1	13
GO_POSITIVE_REGULATION_OF_MOLECULAR_FUNCTION	30/168	256/2013	0.0282219	0.261341	0.237279	CTSH/CD81/APP/STIM1/RGS12/DNAJA2/SOD1/APOE/APOA2/APOH/FN1/GSN/PSAP/HSP90AA1/HSP90AB1/TXN/CLU/MIF/GM2A/HNRNPA2B1/GDI1/BCAP31/VCP/B2M/TMSB4X/DHX9/HNRNPD/KARS/SFRP1/LGMN	30
PECE_MAMMARY_STEM_CELL_UP	9/168	53/2013	0.0283713	0.262501	0.238332	APOE/CSTB/GAPDH/TXN/CLU/EEF1D/ACTG1/TUBB4B/KARS	9
MILI_PSEUDOPODIA_HAPTOTAXIS_DN	20/168	155/2013	0.0286395	0.264758	0.240382	CD81/TF/AQP1/CLSTN1/CST3/SPARC/HSPA5/SLC2A1/PDIA4/FLNA/PDIA3/BTD/BCAP31/PSMD7/VCP/HSPG2/PLEC/SF3B3/ATP6V0A1/TLN1	20
GO_NEGATIVE_REGULATION_OF_SIGNALING	23/168	185/2013	0.0290016	0.267039	0.242453	EZR/RGS12/APOE/HSPB1/SLC25A5/ENO1/ANXA5/GSTP1/UCHL1/CLU/HSPA5/MIF/IGFBP5/PSMA4/CALR/PSMA5/PEBP1/PSMD7/CDC42/TMSB4X/NONO/SFRP1/LGMN	23
ATF3_Q6	6/168	29/2013	0.029107	0.267039	0.242453	TIPRL/LDHA/HSP90AB1/EEF2/CDC42/YWHAZ	6
DARWICHE_PAPILLOMA_RISK_HIGH_UP	6/168	29/2013	0.029107	0.267039	0.242453	LDHA/ENO1/TXN/EEF1D/KPRP/CALML5	6
GSE1925_CTRL_VS_24H_IFNG_STIM_MACROPHAGE_UP	6/168	29/2013	0.029107	0.267039	0.242453	ITIH4/APOH/VIM/SERPINF1/TUBB4B/LGALS3BP	6
GSE32901_NAIVE_VS_TH17_NEG_CD4_TCELL_UP	6/168	29/2013	0.029107	0.267039	0.242453	CTSH/CSTB/IGKV4-1/HSP90AB1/ANXA4/CANX	6
GSE34205_RSV_VS_FLU_INF_INFANT_PBMC_DN	6/168	29/2013	0.029107	0.267039	0.242453	ITM2B/CLSTN1/HIST1H1E/CAPN2/B2M/LGALS3BP	6
GSE37605_TREG_VS_TCONV_NOD_FOXP3_FUSION_GFP_DN	6/168	29/2013	0.029107	0.267039	0.242453	F5/EIF4G2/ANXA1/EPRS/EEF1D/CCT5	6
GSE3982_MAC_VS_BCELL_DN	6/168	29/2013	0.029107	0.267039	0.242453	IGHA1/EZR/IGKC/EEF1D/S100A7/COL18A1	6
HNF4_Q6	6/168	29/2013	0.029107	0.267039	0.242453	C1S/CFB/TIPRL/SLC25A5/C4A/C4B	6
GSE29618_PRE_VS_DAY7_POST_TIV_FLU_VACCINE_PDC_DN	8/168	45/2013	0.0295655	0.270789	0.245858	ANP32A/IRF3/TIPRL/PSMA4/ACTA1/HSPG2/RAB6B/TLN1	8
LAIHO_COLORECTAL_CANCER_SERRATED_UP	8/168	45/2013	0.0295655	0.270789	0.245858	C1S/IGHG1/IGKC/EPRS/ANXA5/SPARC/HSPA8/B2M	8
GSE12392_CD8A_POS_VS_NEG_SPLEEN_IFNB_KO_DC_UP	10/168	62/2013	0.0296845	0.271195	0.246226	NPC2/CTSV/CSTB/ENO1/ANXA4/UCHL1/PKM/TPI1/PRDX1/LGALS3BP	10
GSE29618_BCELL_VS_MONOCYTE_DN	10/168	62/2013	0.0296845	0.271195	0.246226	ITM2B/TPP1/ENO1/PSAP/VIM/ANXA5/PKM/CAPN2/TPI1/IGFBP7	10
GSE29618_BCELL_VS_PDC_DAY7_FLU_VACCINE_DN	10/168	62/2013	0.0296845	0.271195	0.246226	ENPP2/APP/CST3/GSN/PSAP/GSTP1/TXN/SERPINF1/PTGDS/BCAP31	10
COUP_01	7/168	37/2013	0.030008	0.272322	0.24725	DNAJA2/ALDOA/GAPDH/C4A/C4B/PLEC/STOML2	7
GO_LEUKOCYTE_DIFFERENTIATION	7/168	37/2013	0.030008	0.272322	0.24725	APP/SOD1/ANXA1/CDC42/B2M/SFRP1/PGLYRP2	7
GO_REGULATION_OF_SYNAPSE_STRUCTURE_OR_ACTIVITY	7/168	37/2013	0.030008	0.272322	0.24725	APP/CLSTN1/APOE/TUBB/SPARC/VCP/YWHAZ	7
GSE29618_MONOCYTE_VS_PDC_UP	7/168	37/2013	0.030008	0.272322	0.24725	F5/ITM2B/ANXA1/GAPDH/PKM/CAPN2/TKT	7
GSE37605_TREG_VS_TCONV_C57BL6_FOXP3_FUSION_GFP_DN	7/168	37/2013	0.030008	0.272322	0.24725	CD81/IDH1/IGKV4-1/ANXA4/ALDOC/HSPA5/GGH	7
GSE40068_CXCR5NEG_BCL6NEG_CD4_TCELL_VS_CXCR5POS_BCL6NEG_TFH_DN	7/168	37/2013	0.030008	0.272322	0.24725	ANXA1/VIM/TXN/SLC2A1/CAPN2/TPI1/NUCB1	7
GSE4748_CTRL_VS_LPS_AND_CYANOBACTERIUM_LPSLIKE_STIM_DC_3H_UP	7/168	37/2013	0.030008	0.272322	0.24725	NPC2/ENPP2/AQP1/CTSV/ANXA1/UCHL1/PLEC	7
PELLICCIOTTA_HDAC_IN_ANTIGEN_PRESENTATION_UP	7/168	37/2013	0.030008	0.272322	0.24725	HSPA5/PDIA4/CALR/PSMA5/PDIA3/BCAP31/B2M	7
GO_NEGATIVE_REGULATION_OF_CATABOLIC_PROCESS	11/168	71/2013	0.0302973	0.273523	0.24834	SNX12/EIF4G2/CST3/APOA2/HSP90AB1/FLNA/LRPPRC/DHX9/HNRNPD/SF3B3/HSP90AB2P	11
CHIBA_RESPONSE_TO_TSA	4/168	15/2013	0.0307933	0.273523	0.24834	TPP1/CLU/PKM/PRDX1	4
chr21q22	4/168	15/2013	0.0307933	0.273523	0.24834	SOD1/CSTB/COL18A1/MORC3	4
chr8q24	4/168	15/2013	0.0307933	0.273523	0.24834	ENPP2/OC90/EEF1D/PLEC	4
GO_CELL_AGING	4/168	15/2013	0.0307933	0.273523	0.24834	SOD1/MIF/CALR/MORC3	4
GO_CILIARY_BASAL_BODY_PLASMA_MEMBRANE_DOCKING	4/168	15/2013	0.0307933	0.273523	0.24834	TUBB/HSP90AA1/YWHAE/TUBB4B	4
GO_NEGATIVE_REGULATION_OF_MAP_KINASE_ACTIVITY	4/168	15/2013	0.0307933	0.273523	0.24834	APOE/GSTP1/UCHL1/SFRP1	4
GO_NEGATIVE_REGULATION_OF_VASCULATURE_DEVELOPMENT	4/168	15/2013	0.0307933	0.273523	0.24834	APOH/SPARC/SERPINF1/HSPG2	4
GO_POSITIVE_REGULATION_OF_INFLAMMATORY_RESPONSE	4/168	15/2013	0.0307933	0.273523	0.24834	APP/KLKB1/DHX9/KARS	4
GSE21033_CTRL_VS_POLYIC_STIM_DC_24H_UP	4/168	15/2013	0.0307933	0.273523	0.24834	ITM2B/NPC2/GM2A/LGMN	4
GSE24210_CTRL_VS_IL35_TREATED_TCONV_CD4_TCELL_UP	4/168	15/2013	0.0307933	0.273523	0.24834	ITM2B/IGKC/VIM/MORC3	4
GSE2770_IL12_VS_TGFB_AND_IL12_TREATED_ACT_CD4_TCELL_2H_UP	4/168	15/2013	0.0307933	0.273523	0.24834	CPB2/CFI/CLSTN1/CSTB	4
GSE8835_HEALTHY_VS_CLL_CD4_TCELL_DN	4/168	15/2013	0.0307933	0.273523	0.24834	ELN/OC90/IDH1/CCT5	4
HAMAI_APOPTOSIS_VIA_TRAIL_DN	4/168	15/2013	0.0307933	0.273523	0.24834	APOE/UCHL1/ALDOC/SFRP1	4
LEE_LIVER_CANCER_DENA_UP	4/168	15/2013	0.0307933	0.273523	0.24834	ANXA1/ANXA5/FBLN2/LGMN	4
LENAOUR_DENDRITIC_CELL_MATURATION_UP	4/168	15/2013	0.0307933	0.273523	0.24834	ENPP2/APOE/PEBP1/LGALS3BP	4
OHGUCHI_LIVER_HNF4A_TARGETS_DN	4/168	15/2013	0.0307933	0.273523	0.24834	CTSH/CFI/SERPINF1/PGLYRP2	4
PRAMOONJAGO_SOX4_TARGETS_DN	4/168	15/2013	0.0307933	0.273523	0.24834	HSPA8/CANX/PEBP1/EFEMP1	4
Published_Amit_Cell Cycle	4/168	15/2013	0.0307933	0.273523	0.24834	HIST1H1E/HIST1H1B/HNRNPA2B1/TUBA1B	4
REACTOME_AURKA_ACTIVATION_BY_TPX2	4/168	15/2013	0.0307933	0.273523	0.24834	TUBB/HSP90AA1/YWHAE/TUBB4B	4
REACTOME_CENTROSOME_MATURATION	4/168	15/2013	0.0307933	0.273523	0.24834	TUBB/HSP90AA1/YWHAE/TUBB4B	4
REACTOME_MAP2K_AND_MAPK_ACTIVATION	4/168	15/2013	0.0307933	0.273523	0.24834	FN1/PEBP1/ACTG1/TLN1	4
REACTOME_N_GLYCAN_TRIMMING_IN_THE_ER_AND_CALNEXIN_CALRETICULIN_CYCLE	4/168	15/2013	0.0307933	0.273523	0.24834	CALR/CANX/PDIA3/VCP	4
REACTOME_SIGNALING_BY_MODERATE_KINASE_ACTIVITY_BRAF_MUTANTS	4/168	15/2013	0.0307933	0.273523	0.24834	FN1/PEBP1/ACTG1/TLN1	4
REACTOME_SIGNALING_BY_RAS_MUTANTS	4/168	15/2013	0.0307933	0.273523	0.24834	FN1/PEBP1/ACTG1/TLN1	4
TSUNODA_CISPLATIN_RESISTANCE_DN	4/168	15/2013	0.0307933	0.273523	0.24834	C1S/CFB/FN1/CLU	4
GO_LEUKOCYTE_PROLIFERATION	5/168	22/2013	0.031234	0.273643	0.248449	CD81/ANXA1/GSTP1/CLU/MIF	5
GO_POSITIVE_REGULATION_OF_DNA_BIOSYNTHETIC_PROCESS	5/168	22/2013	0.031234	0.273643	0.248449	HSP90AA1/HSP90AB1/HNRNPA2B1/CCT5/HNRNPD	5
GSE16450_CTRL_VS_IFNA_12H_STIM_IMMATURE_NEURON_CELL_LINE_DN	5/168	22/2013	0.031234	0.273643	0.248449	GAPDH/ENO1/ALDOC/SLC2A1/TPI1	5
GSE17721_CTRL_VS_GARDIQUIMOD_2H_BMDC_UP	5/168	22/2013	0.031234	0.273643	0.248449	CSTB/SLC2A1/MFAP2/NONO/STOML2	5
GSE2770_IL12_VS_TGFB_AND_IL12_TREATED_ACT_CD4_TCELL_6H_UP	5/168	22/2013	0.031234	0.273643	0.248449	IGKV4-1/IGFBP5/ACTG1/RAB6B/CALML5	5
GSE36392_TYPE_2_MYELOID_VS_NEUTROPHIL_IL25_TREATED_LUNG_UP	5/168	22/2013	0.031234	0.273643	0.248449	CLSTN1/SPARC/CLU/BASP1/RAB6B	5
GSE36888_UNTREATED_VS_IL2_TREATED_TCELL_17H_DN	5/168	22/2013	0.031234	0.273643	0.248449	FTH1/LDHA/TUBB/PKM/TUBB4B	5
GSE40685_TREG_VS_FOXP3_KO_TREG_PRECURSOR_DN	5/168	22/2013	0.031234	0.273643	0.248449	C1S/C1R/LGALS3BP/KARS/LGMN	5
GSE41867_DAY6_EFFECTOR_VS_DAY30_EXHAUSTED_CD8_TCELL_LCMV_CLONE13_UP	5/168	22/2013	0.031234	0.273643	0.248449	ITM2B/RGS12/GSN/GDI1/LGALS3BP	5
GSE46242_CTRL_VS_EGR2_DELETED_ANERGIC_TH1_CD4_TCELL_UP	5/168	22/2013	0.031234	0.273643	0.248449	ALDOA/ANXA5/PRCP/NUCB1/IGFBP7	5
GSE8835_HEALTHY_VS_CLL_CD4_TCELL_UP	5/168	22/2013	0.031234	0.273643	0.248449	ITIH4/EZR/APOE/TXN/FBLN2	5
ICHIBA_GRAFT_VERSUS_HOST_DISEASE_35D_UP	5/168	22/2013	0.031234	0.273643	0.248449	SNX12/HPX/PKM/TMSB4X/LGMN	5
REACTOME_COLLAGEN_FORMATION	5/168	22/2013	0.031234	0.273643	0.248449	CTSV/P4HB/PPIB/COL18A1/PLEC	5
REACTOME_ONCOGENIC_MAPK_SIGNALING	5/168	22/2013	0.031234	0.273643	0.248449	FN1/PEBP1/ACTG1/QKI/TLN1	5
SWEET_KRAS_TARGETS_UP	5/168	22/2013	0.031234	0.273643	0.248449	C1S/HSPB1/SPARC/HSPG2/IGFBP7	5
VANDESLUIS_COMMD1_TARGETS_GROUP_3_UP	5/168	22/2013	0.031234	0.273643	0.248449	TF/EZR/LDHA/APOA2/TPI1	5
WWTAAGGC_UNKNOWN	5/168	22/2013	0.031234	0.273643	0.248449	TPP1/ALDOA/HSP90AB1/GSTP1/FLNA	5
GSE22886_DAY0_VS_DAY1_MONOCYTE_IN_CULTURE_DN	9/168	54/2013	0.0316791	0.277097	0.251585	FTH1/CTSV/CSTB/TUBB/TXN/GM2A/BCAP31/TUBB4B/BASP1	9
GSE36826_WT_VS_IL1R_KO_SKIN_DN	9/168	54/2013	0.0316791	0.277097	0.251585	EIF4G2/LDHA/VIM/FLNA/HNRNPA2B1/PSMA5/GDI1/VCP/CDC42	9
MODULE_114	21/168	167/2013	0.0325573	0.279136	0.253436	BTF3/LDHA/SOD1/ALDOA/HSPB1/SLC25A5/GSN/P4HB/HSPA8/EEF2/PKM/PPIB/PSMA4/CANX/EEF1D/LRPPRC/BCAP31/TPI1/B2M/TMSB4X/PRDX1	21
GSE22886_NAIVE_CD4_TCELL_VS_48H_ACT_TH2_DN	10/168	63/2013	0.0328153	0.279136	0.253436	IDH1/GAPDH/ENO1/MIF/PKM/CANX/PSMA5/TPI1/YWHAE/ACTG1	10
BCAT.100_UP.V1_UP	3/168	2013-09-01	0.0329375	0.279136	0.253436	ENPP2/EFEMP1/DNAJC3	3
CHIARETTI_ACUTE_LYMPHOBLASTIC_LEUKEMIA_ZAP70	3/168	2013-09-01	0.0329375	0.279136	0.253436	SLC2A1/ANXA11/SF3B3	3
chr9p13	3/168	2013-09-01	0.0329375	0.279136	0.253436	VCP/STOML2/TLN1	3
FLECHNER_PBL_KIDNEY_TRANSPLANT_OK_VS_DONOR_DN	3/168	2013-09-01	0.0329375	0.279136	0.253436	IGKC/ANXA5/CANX	3
GALINDO_IMMUNE_RESPONSE_TO_ENTEROTOXIN	3/168	2013-09-01	0.0329375	0.279136	0.253436	GAPDH/PKM/ACTG1	3
GO_AMYLOID_PRECURSOR_PROTEIN_CATABOLIC_PROCESS	3/168	2013-09-01	0.0329375	0.279136	0.253436	APP/APOE/CLU	3
GO_CHOLESTEROL_EFFLUX	3/168	2013-09-01	0.0329375	0.279136	0.253436	NPC2/APOE/APOA2	3
GO_ENDOPLASMIC_RETICULUM_CHAPERONE_COMPLEX	3/168	2013-09-01	0.0329375	0.279136	0.253436	P4HB/HSPA5/PPIB	3
GO_HOMOPHILIC_CELL_ADHESION_VIA_PLASMA_MEMBRANE_ADHESION_MOLECULES	3/168	2013-09-01	0.0329375	0.279136	0.253436	CLSTN1/DSG1/DSC1	3
GO_LEUKOCYTE_APOPTOTIC_PROCESS	3/168	2013-09-01	0.0329375	0.279136	0.253436	IRF3/ANXA1/MIF	3
GO_MEMORY	3/168	2013-09-01	0.0329375	0.279136	0.253436	APOE/SERPINF1/LGMN	3
GO_MITOCHONDRIAL_OUTER_MEMBRANE_PERMEABILIZATION	3/168	2013-09-01	0.0329375	0.279136	0.253436	SLC25A5/YWHAE/YWHAZ	3
GO_NATURAL_KILLER_CELL_MEDIATED_IMMUNITY	3/168	2013-09-01	0.0329375	0.279136	0.253436	TUBB/TUBB4B/PRDX1	3
GO_NEGATIVE_REGULATION_OF_STRESS_ACTIVATED_PROTEIN_KINASE_SIGNALING_CASCADE	3/168	2013-09-01	0.0329375	0.279136	0.253436	EZR/GSTP1/SFRP1	3
GO_POSITIVE_REGULATION_OF_REACTIVE_OXYGEN_SPECIES_BIOSYNTHETIC_PROCESS	3/168	2013-09-01	0.0329375	0.279136	0.253436	HSP90AA1/HSP90AB1/CLU	3
GO_REGULATION_OF_ADAPTIVE_IMMUNE_RESPONSE	3/168	2013-09-01	0.0329375	0.279136	0.253436	HPX/ANXA1/B2M	3
GO_REGULATION_OF_AMYLOID_PRECURSOR_PROTEIN_CATABOLIC_PROCESS	3/168	2013-09-01	0.0329375	0.279136	0.253436	APP/APOE/CLU	3
GO_REGULATION_OF_MITOCHONDRIAL_MEMBRANE_PERMEABILITY_INVOLVED_IN_APOPTOTIC_PROCESS	3/168	2013-09-01	0.0329375	0.279136	0.253436	SLC25A5/YWHAE/YWHAZ	3
GO_REGULATION_OF_MITOCHONDRIAL_OUTER_MEMBRANE_PERMEABILIZATION_INVOLVED_IN_APOPTOTIC_SIGNALING_PATHWAY	3/168	2013-09-01	0.0329375	0.279136	0.253436	SLC25A5/YWHAE/YWHAZ	3
GO_RESPONSE_TO_X_RAY	3/168	2013-09-01	0.0329375	0.279136	0.253436	ANXA1/KARS/SFRP1	3
GO_STEROL_TRANSPORTER_ACTIVITY	3/168	2013-09-01	0.0329375	0.279136	0.253436	NPC2/APOE/APOA2	3
GROSS_HIF1A_TARGETS_DN	3/168	2013-09-01	0.0329375	0.279136	0.253436	GAPDH/ENO1/TPI1	3
GSE13411_NAIVE_VS_SWITCHED_MEMORY_BCELL_UP	3/168	2013-09-01	0.0329375	0.279136	0.253436	SCG5/MYH10/B2M	3
GSE13522_WT_VS_IFNG_KO_SKING_T_CRUZI_Y_STRAIN_INF_UP	3/168	2013-09-01	0.0329375	0.279136	0.253436	CPB2/CFI/FBLN2	3
GSE18791_UNSTIM_VS_NEWCATSLE_VIRUS_DC_10H_DN	3/168	2013-09-01	0.0329375	0.279136	0.253436	ITIH4/PSMA4/LGALS3BP	3
GSE21546_UNSTIM_VS_ANTI_CD3_STIM_SAP1A_KO_DP_THYMOCYTES_DN	3/168	2013-09-01	0.0329375	0.279136	0.253436	KLKB1/MYH3/CALML5	3
GSE9946_MATURE_STIMULATORY_VS_PROSTAGLANDINE2_TREATED_MATURE_DC_DN	3/168	2013-09-01	0.0329375	0.279136	0.253436	ELN/BTF3/PTGDS	3
IIZUKA_LIVER_CANCER_PROGRESSION_L0_L1_DN	3/168	2013-09-01	0.0329375	0.279136	0.253436	CST3/PRCP/KARS	3
JIANG_TIP30_TARGETS_DN	3/168	2013-09-01	0.0329375	0.279136	0.253436	CALR/PEBP1/TLN1	3
LEE_EARLY_T_LYMPHOCYTE_UP	3/168	2013-09-01	0.0329375	0.279136	0.253436	TUBB/TUBB4B/GGH	3
MODULE_387	3/168	2013-09-01	0.0329375	0.279136	0.253436	ALDOA/MYH3/ACTA1	3
OZANNE_AP1_TARGETS_UP	3/168	2013-09-01	0.0329375	0.279136	0.253436	EZR/ENPP2/SPARC	3
PRC2_SUZ12_UP.V1_UP	3/168	2013-09-01	0.0329375	0.279136	0.253436	CFB/SCG5/ACTA1	3
Published_Goodell_All Myeloid	3/168	2013-09-01	0.0329375	0.279136	0.253436	F5/APP/TKT	3
REACTOME_CALNEXIN_CALRETICULIN_CYCLE	3/168	2013-09-01	0.0329375	0.279136	0.253436	CALR/CANX/PDIA3	3
REACTOME_IMMUNOREGULATORY_INTERACTIONS_BETWEEN_A_LYMPHOID_AND_A_NON_LYMPHOID_CELL	3/168	2013-09-01	0.0329375	0.279136	0.253436	CD81/IGKV4-1/B2M	3
RNCTGNYNRNCTGNY_UNKNOWN	3/168	2013-09-01	0.0329375	0.279136	0.253436	SPARC/C4A/C4B	3
WAMUNYOKOLI_OVARIAN_CANCER_GRADES_1_2_DN	3/168	2013-09-01	0.0329375	0.279136	0.253436	CFI/C4A/BASP1	3
TIEN_INTESTINE_PROBIOTICS_24HR_DN	11/168	72/2013	0.0332426	0.281503	0.255585	FTH1/P4HB/HSPA5/HSPA8/EEF2/PDIA4/PPIB/CALR/CANX/PDIA3/ACTG1	11
GSE360_L_DONOVANI_VS_B_MALAYI_LOW_DOSE_MAC_UP	8/168	46/2013	0.0333264	0.281773	0.255831	TPP1/LDHA/TUBB/TXN/GM2A/IGFBP5/PSMA5/HNRNPA3	8
MCBRYAN_PUBERTAL_TGFB1_TARGETS_UP	8/168	46/2013	0.0333264	0.281773	0.255831	HDLBP/FN1/GSN/CLU/SLC2A1/BASP1/HSPG2/QKI	8
MODULE_52	15/168	109/2013	0.0334346	0.282469	0.256463	APOE/APOH/FN1/ANXA1/SLC2A1/PDIA4/FLNA/PSMA4/MFAP2/YWHAE/HSPG2/EFEMP1/PLEC/SFRP1/GGH	15
GO_CELLULAR_LIPID_CATABOLIC_PROCESS	6/168	30/2013	0.0339483	0.284602	0.258399	ENPP2/IDH1/APOE/APOA2/PSAP/GM2A	6
GO_TRANSITION_METAL_ION_HOMEOSTASIS	6/168	30/2013	0.0339483	0.284602	0.258399	TF/APP/FTH1/SOD1/HPX/B2M	6
GSE11961_MEMORY_BCELL_DAY7_VS_GERMINAL_CENTER_BCELL_DAY7_UP	6/168	30/2013	0.0339483	0.284602	0.258399	ANXA1/VIM/SPARC/NUCB1/PLEC/GGH	6
GSE29617_DAY3_VS_DAY7_TIV_FLU_VACCINE_PBMC_2008_UP	6/168	30/2013	0.0339483	0.284602	0.258399	NPC2/CST3/PSAP/PSMA4/TPI1/DCD	6
GSE34006_WT_VS_A2AR_KO_TREG_UP	6/168	30/2013	0.0339483	0.284602	0.258399	ITM2B/FTH1/P4HB/HSP90AB1/PDIA4/TUBB4B	6
GSE37301_HEMATOPOIETIC_STEM_CELL_VS_GRAN_MONO_PROGENITOR_DN	6/168	30/2013	0.0339483	0.284602	0.258399	EZR/FLNA/ACTG1/NUCB1/ATP6V0A1/TLN1	6
GSE37532_TREG_VS_TCONV_CD4_TCELL_FROM_LN_DN	6/168	30/2013	0.0339483	0.284602	0.258399	STIM1/GSN/EPRS/PPIB/CALR/STOML2	6
GSE7568_IL4_VS_IL4_AND_TGFB_TREATED_MACROPHAGE_24H_UP	6/168	30/2013	0.0339483	0.284602	0.258399	ALDOC/BTD/CDC42/B2M/PDCD6IP/TLN1	6
GSE9650_NAIVE_VS_MEMORY_CD8_TCELL_UP	6/168	30/2013	0.0339483	0.284602	0.258399	HDLBP/ANP32A/CTSV/PSAP/CANX/PSMA5	6
JAEGER_METASTASIS_DN	6/168	30/2013	0.0339483	0.284602	0.258399	ENPP2/SLC2A1/S100A7/DSG1/DSC1/CALML5	6
GO_CARBOHYDRATE_BIOSYNTHETIC_PROCESS	7/168	38/2013	0.0342829	0.286964	0.260544	ALDOA/GAPDH/ENO1/ALDOC/SLC2A1/TKT/TPI1	7
GSE25085_FETAL_BM_VS_ADULT_BM_SP4_THYMIC_IMPLANT_DN	7/168	38/2013	0.0342829	0.286964	0.260544	ITM2B/ANXA5/ANXA4/HSPA5/MYH10/BASP1/HNRNPD	7
GO_CADHERIN_BINDING	20/168	158/2013	0.034428	0.287958	0.261446	HDLBP/EIF4G2/EZR/IDH1/LDHA/ALDOA/ANXA1/ENO1/HSP90AB1/HSPA5/HSPA8/EEF2/PKM/FLNA/EEF1D/YWHAE/YWHAZ/PRDX1/PLEC/TLN1	20
GO_DISTAL_AXON	9/168	55/2013	0.0352471	0.294356	0.267255	APP/HSP90AA1/HSP90AB1/HSPA8/PEBP1/MYH10/YWHAE/ACTG1/BASP1	9
GSE28726_NAIVE_VS_ACTIVATED_NKTCELL_DN	9/168	55/2013	0.0352471	0.294356	0.267255	CD81/EIF4G2/EZR/CSTB/CCT5/PSMD7/YWHAE/ACTG1/TUBB4B	9
GO_REGULATION_OF_TRANSFERASE_ACTIVITY	17/168	129/2013	0.0353947	0.295362	0.268169	CD81/APP/SOD1/APOE/HSPB1/HSP90AA1/HSP90AB1/GSTP1/UCHL1/TXN/CLU/MIF/HNRNPA2B1/DNAJC3/HNRNPD/KARS/SFRP1	17
GO_VACUOLE	24/168	199/2013	0.0359296	0.299507	0.271931	CTSH/NPC2/FTH1/TPP1/CTSV/SOD1/TTR/ANXA1/TUBB/PSAP/HSP90AA1/HSPA8/CAPN2/GM2A/S100A7/PRCP/ANXA11/VCP/TUBB4B/HSPG2/DNAJC3/GGH/ATP6V0A1/LGMN	24
GO_CELLULAR_CHEMICAL_HOMEOSTASIS	15/168	110/2013	0.0359463	0.299507	0.271931	CPB2/TF/APP/STIM1/FTH1/SOD1/APOE/HPX/ANXA5/CALR/SERPINF1/BCAP31/YWHAE/ATP6V0A1/STOML2	15
GO_REGULATION_OF_CELL_MORPHOGENESIS	12/168	82/2013	0.0360929	0.300498	0.272832	EZR/ENPP2/APOE/FN1/ALDOA/ANXA1/SPARC/FLNA/CALR/GDI1/MYH10/CDC42	12
REACTOME_ADAPTIVE_IMMUNE_SYSTEM	19/168	149/2013	0.0363518	0.302423	0.274579	CTSH/CD81/STIM1/CTSV/IGKV4-1/HSPA5/PSMA4/CALR/CANX/PSMA5/PDIA3/BCAP31/PSMD7/CDC42/B2M/YWHAZ/TUBA1B/TUBB4B/LGMN	19
GO_ACTIN_FILAMENT	5/168	23/2013	0.0372994	0.307255	0.278966	EZR/ANXA1/FLNA/ACTG1/ACTA1	5
GO_NEGATIVE_REGULATION_OF_PROTEIN_SERINE_THREONINE_KINASE_ACTIVITY	5/168	23/2013	0.0372994	0.307255	0.278966	APOE/HSPB1/GSTP1/UCHL1/SFRP1	5
GO_ORGANELLE_ENVELOPE_LUMEN	5/168	23/2013	0.0372994	0.307255	0.278966	APP/SOD1/TUBB/CAPN2/STOML2	5
GO_POSITIVE_REGULATION_OF_ERK1_AND_ERK2_CASCADE	5/168	23/2013	0.0372994	0.307255	0.278966	APP/APOE/MIF/S100A7/KARS	5
GO_POSITIVE_REGULATION_OF_IMMUNE_EFFECTOR_PROCESS	5/168	23/2013	0.0372994	0.307255	0.278966	HPX/ANXA1/MIF/B2M/KARS	5
GO_RESPONSE_TO_IONIZING_RADIATION	5/168	23/2013	0.0372994	0.307255	0.278966	ANXA1/HSPA5/EEF1D/KARS/SFRP1	5
GSE22443_NAIVE_VS_ACT_AND_IL2_TREATED_CD8_TCELL_UP	5/168	23/2013	0.0372994	0.307255	0.278966	ELN/ITIH4/HSP90AA1/CLU/CALML5	5
GSE9960_HEALTHY_VS_GRAM_POS_SEPSIS_PBMC_DN	5/168	23/2013	0.0372994	0.307255	0.278966	C1S/CFB/HSPB1/TXN/MYH10	5
HALLMARK_CHOLESTEROL_HOMEOSTASIS	5/168	23/2013	0.0372994	0.307255	0.278966	ANXA5/ALDOC/CLU/ACTG1/LGMN	5
REACTOME_UNFOLDED_PROTEIN_RESPONSE_UPR	5/168	23/2013	0.0372994	0.307255	0.278966	TPP1/HSPA5/CALR/DNAJC3/TLN1	5
SMID_BREAST_CANCER_ERBB2_UP	5/168	23/2013	0.0372994	0.307255	0.278966	ANP32A/HPX/IGKV4-1/P4HB/S100A7	5
TAKEDA_TARGETS_OF_NUP98_HOXA9_FUSION_8D_DN	5/168	23/2013	0.0372994	0.307255	0.278966	F5/CLU/CDC42/DNAJC3/LGMN	5
YAO_TEMPORAL_RESPONSE_TO_PROGESTERONE_CLUSTER_16	5/168	23/2013	0.0372994	0.307255	0.278966	GAPDH/SPARC/IGFBP5/COL18A1/MFAP2	5
GO_FOREBRAIN_DEVELOPMENT	8/168	47/2013	0.0374014	0.307397	0.279095	APP/AQP1/SLC2A1/FLNA/PEBP1/MYH10/DCT/YWHAE	8
GSE17322_CD103_POS_VS_CD11B_HIGH_LUNG_DC_UP	8/168	47/2013	0.0374014	0.307397	0.279095	CTSH/NPC2/RGS12/HSPB1/TXN/CALR/PDIA3/PLEC	8
GSE19923_E2A_KO_VS_E2A_AND_HEB_KO_DP_THYMOCYTE_DN	8/168	47/2013	0.0374014	0.307397	0.279095	ALDOA/ANXA1/GSN/ANXA5/MYH3/CAPN2/NID2/GGH	8
GO_CELLULAR_ION_HOMEOSTASIS	13/168	92/2013	0.038339	0.310455	0.281872	TF/APP/STIM1/FTH1/SOD1/APOE/HPX/ANXA5/CALR/BCAP31/YWHAE/ATP6V0A1/STOML2	13
GO_REGULATION_OF_PROTEIN_CATABOLIC_PROCESS	13/168	92/2013	0.038339	0.310455	0.281872	SNX12/CD81/EZR/CST3/APOE/HSP90AA1/HSP90AB1/CLU/FLNA/BCAP31/VCP/SF3B3/HSP90AB2P	13
CREB_Q4_01	4/168	16/2013	0.0384576	0.310455	0.281872	TIPRL/LDHA/CDC42/YWHAZ	4
GO_COP9_SIGNALOSOME	4/168	16/2013	0.0384576	0.310455	0.281872	HSP90AB1/HSPA5/BASP1/STOML2	4
GO_EXTRACELLULAR_MATRIX_DISASSEMBLY	4/168	16/2013	0.0384576	0.310455	0.281872	KLKB1/CTSV/CST3/CAPN2	4
GO_NEGATIVE_REGULATION_OF_CELL_ACTIVATION	4/168	16/2013	0.0384576	0.310455	0.281872	APOE/ANXA1/SFRP1/PGLYRP2	4
GO_ORGANOPHOSPHATE_ESTER_TRANSPORT	4/168	16/2013	0.0384576	0.310455	0.281872	NPC2/APOE/APOA2/SLC25A5	4
GO_PROTEIN_TRANSMEMBRANE_TRANSPORT	4/168	16/2013	0.0384576	0.310455	0.281872	CLU/HSPA5/HSPA8/TIMM50	4
GO_RESPONSE_TO_RETINOIC_ACID	4/168	16/2013	0.0384576	0.310455	0.281872	CTSH/AQP1/SERPINF1/IGFBP7	4
GO_SARCOPLASM	4/168	16/2013	0.0384576	0.310455	0.281872	STIM1/GSN/CALR/PLEC	4
GO_STEROL_BINDING	4/168	16/2013	0.0384576	0.310455	0.281872	CD81/NPC2/APOE/APOA2	4
GSE19888_ADENOSINE_A3R_INH_VS_INH_PRETREAT_AND_ACT_WITH_TCELL_MEMBRANES_MAST_CELL_DN	4/168	16/2013	0.0384576	0.310455	0.281872	CPB2/CFI/IGKC/TUBB4B	4
GSE22886_IL2_VS_IL15_STIM_NKCELL_UP	4/168	16/2013	0.0384576	0.310455	0.281872	C1S/APP/SCG5/SFRP1	4
GSE24814_STAT5_KO_VS_WT_PRE_BCELL_UP	4/168	16/2013	0.0384576	0.310455	0.281872	KLKB1/AQP1/MYH3/BASP1	4
GSE24972_WT_VS_IRF8_KO_MARGINAL_ZONE_SPLEEN_BCELL_DN	4/168	16/2013	0.0384576	0.310455	0.281872	PSAP/B2M/PRDX1/RAB6B	4
GSE31622_WT_VS_KLF3_KO_BCELL_UP	4/168	16/2013	0.0384576	0.310455	0.281872	IRF3/RGS12/SCG5/TKT	4
GSE36009_WT_VS_NLRP10_KO_DC_UP	4/168	16/2013	0.0384576	0.310455	0.281872	PSMA4/LGALS3BP/MORC3/SFRP1	4
GSE3982_BCELL_VS_EFF_MEMORY_CD4_TCELL_DN	4/168	16/2013	0.0384576	0.310455	0.281872	ANXA1/PTGDS/B2M/PLEC	4
GSE3982_EOSINOPHIL_VS_BCELL_UP	4/168	16/2013	0.0384576	0.310455	0.281872	C1S/ITIH4/FTH1/ANXA1	4
GSE5589_WT_VS_IL6_KO_LPS_AND_IL6_STIM_MACROPHAGE_45MIN_UP	4/168	16/2013	0.0384576	0.310455	0.281872	CFI/APP/MYH10/PRDX1	4
REACTOME_ANCHORING_OF_THE_BASAL_BODY_TO_THE_PLASMA_MEMBRANE	4/168	16/2013	0.0384576	0.310455	0.281872	TUBB/HSP90AA1/YWHAE/TUBB4B	4
SANA_TNF_SIGNALING_DN	4/168	16/2013	0.0384576	0.310455	0.281872	ANXA1/CLU/TMSB4X/EFEMP1	4
SMIRNOV_RESPONSE_TO_IR_6HR_UP	4/168	16/2013	0.0384576	0.310455	0.281872	ITM2B/SPARC/MYH10/CDC42	4
WHITEFORD_PEDIATRIC_CANCER_MARKERS	4/168	16/2013	0.0384576	0.310455	0.281872	KLKB1/GAPDH/ENO1/GGH	4
GO_DEVELOPMENTAL_GROWTH_INVOLVED_IN_MORPHOGENESIS	7/168	39/2013	0.0389455	0.311124	0.282479	APP/APOE/FN1/HSP90AA1/HSP90AB1/GDI1/SFRP1	7
GO_LIPID_CATABOLIC_PROCESS	7/168	39/2013	0.0389455	0.311124	0.282479	ENPP2/OC90/IDH1/APOE/APOA2/PSAP/GM2A	7
GO_NEGATIVE_REGULATION_OF_CELLULAR_AMIDE_METABOLIC_PROCESS	7/168	39/2013	0.0389455	0.311124	0.282479	APOE/GAPDH/EPRS/CLU/IGFBP5/CALR/HNRNPD	7
GO_NEURON_APOPTOTIC_PROCESS	7/168	39/2013	0.0389455	0.311124	0.282479	APP/SOD1/APOE/GAPDH/HSPA5/NONO/LGMN	7
GSE1925_3H_VS_24H_IFNG_STIM_IFNG_PRIMED_MACROPHAGE_DN	7/168	39/2013	0.0389455	0.311124	0.282479	CTSV/GSN/MIF/FLNA/TUBA1B/FBLN2/NID2	7
GSE23568_ID3_KO_VS_WT_CD8_TCELL_DN	7/168	39/2013	0.0389455	0.311124	0.282479	CTSH/C1R/CD81/APOE/ANXA1/GM2A/LGMN	7
GSE24292_WT_VS_PPARG_KO_MACROPHAGE_UP	7/168	39/2013	0.0389455	0.311124	0.282479	C1R/APP/LDHA/ENO1/MIF/PKM/BTD	7
GSE5589_WT_VS_IL6_KO_LPS_STIM_MACROPHAGE_45MIN_UP	7/168	39/2013	0.0389455	0.311124	0.282479	SNX12/C1S/LDHA/HSPA8/BCAP31/VCP/EFEMP1	7
GSE7831_CPG_VS_INFLUENZA_STIM_PDC_1H_DN	7/168	39/2013	0.0389455	0.311124	0.282479	CTSH/FN1/TTR/HSPB1/GSN/PSMD7/HSPG2	7
NFE2_01	7/168	39/2013	0.0389455	0.311124	0.282479	ITM2B/ALDOA/GAPDH/ENO1/GSTP1/PSMD7/PLEC	7
WAMUNYOKOLI_OVARIAN_CANCER_LMP_DN	7/168	39/2013	0.0389455	0.311124	0.282479	C1S/HSP90AB1/CANX/MYH10/BASP1/EFEMP1/HNRNPD	7
AP1_Q6	9/168	56/2013	0.0390833	0.311124	0.282479	TPP1/ALDOA/GAPDH/ENO1/VIM/SPARC/PSMD7/YWHAZ/PLEC	9
HAN_SATB1_TARGETS_DN	9/168	56/2013	0.0390833	0.311124	0.282479	CFB/FN1/SCG5/GSN/HIST1H1E/CLU/EFEMP1/IGFBP7/LGMN	9
KARLSSON_TGFB1_TARGETS_DN	9/168	56/2013	0.0390833	0.311124	0.282479	ITM2B/NPC2/EZR/CST3/GSN/C4A/GDI1/TPI1/NID2	9
LIM_MAMMARY_STEM_CELL_UP	9/168	56/2013	0.0390833	0.311124	0.282479	ENPP2/APOE/GSN/VIM/SERPINF1/COL18A1/HSPG2/QKI/CRISPLD1	9
OUELLET_OVARIAN_CANCER_INVASIVE_VS_LMP_UP	9/168	56/2013	0.0390833	0.311124	0.282479	CFI/LDHA/CSTB/SLC25A5/EPRS/LRPPRC/B2M/YWHAZ/HNRNPD	9
SHEPARD_BMYB_MORPHOLINO_UP	9/168	56/2013	0.0390833	0.311124	0.282479	ITM2B/DNAJA2/HSPB1/HSP90AA1/C4A/B2M/PRDX1/HNRNPD/QKI	9
RUTELLA_RESPONSE_TO_CSF2RB_AND_IL4_UP	12/168	83/2013	0.0392108	0.311124	0.282479	C1S/CD81/FTH1/APOE/HSPB1/TXN/GM2A/SERPINF1/BCAP31/PRDX1/PDCD6IP/GGH	12
GO_NUCLEAR_MATRIX	6/168	31/2013	0.0392834	0.311124	0.282479	RGS12/VIM/SPARC/HNRNPA2B1/MORC3/NONO	6
GO_POSITIVE_REGULATION_OF_CELL_GROWTH	6/168	31/2013	0.0392834	0.311124	0.282479	EIF4G2/FN1/HIST1H1B/GDI1/CDC42/SFRP1	6
GSE11961_MEMORY_BCELL_DAY7_VS_MEMORY_BCELL_DAY40_UP	6/168	31/2013	0.0392834	0.311124	0.282479	SOD1/ANXA1/PSAP/VIM/ALDOC/FLNA	6
GSE25088_CTRL_VS_ROSIGLITAZONE_STIM_STAT6_KO_MACROPHAGE_DN	6/168	31/2013	0.0392834	0.311124	0.282479	ENO1/PSAP/VIM/MIF/GM2A/NONO	6
GSE27786_LSK_VS_CD4_TCELL_DN	6/168	31/2013	0.0392834	0.311124	0.282479	IGKC/SCG5/ENO1/CAPN2/B2M/ACTG1	6
GSE3039_CD4_TCELL_VS_B1_BCELL_DN	6/168	31/2013	0.0392834	0.311124	0.282479	ITM2B/FTH1/CTSV/ANXA5/B2M/PGLYRP2	6
GSE36826_WT_VS_IL1R_KO_SKIN_UP	6/168	31/2013	0.0392834	0.311124	0.282479	CD81/KLKB1/CST3/APOE/SPARC/SERPINF1	6
GSE3982_DC_VS_TH1_UP	6/168	31/2013	0.0392834	0.311124	0.282479	NPC2/TPP1/CSTB/ANXA1/PSAP/PTGDS	6
GO_PROTEIN_DIMERIZATION_ACTIVITY	23/168	191/2013	0.0403469	0.319315	0.289916	IRF3/IDH1/SOD1/APOE/APOA2/TTR/ANXA1/HSPB1/ENO1/P4HB/PSAP/EPRS/HSP90AA1/HSP90AB1/CAPN2/FLNA/TKT/PSMD7/TPI1/YWHAE/HIST1H4A/KARS/PDCD6IP	23
GO_MULTI_ORGANISM_REPRODUCTIVE_PROCESS	13/168	93/2013	0.0414066	0.327226	0.297099	APP/CTSV/SOD1/ALDOA/SLC2A1/CAPN2/IGFBP5/CALR/PEBP1/CCT5/BCAP31/DSG1/IGFBP7	13
GRAESSMANN_RESPONSE_TO_MC_AND_DOXORUBICIN_UP	13/168	93/2013	0.0414066	0.327226	0.297099	NPC2/STIM1/TPP1/IDH1/APOH/CSTB/GSN/COL18A1/PRCP/LGALS3BP/NID2/PLEC/STOML2	13
GSE3982_DC_VS_EFF_MEMORY_CD4_TCELL_UP	8/168	48/2013	0.0417999	0.32914	0.298837	APP/TPP1/CST3/FN1/PSAP/PRCP/ANXA11/BASP1	8
JISON_SICKLE_CELL_DISEASE_UP	8/168	48/2013	0.0417999	0.32914	0.298837	FN1/P4HB/TXN/GM2A/CALR/NUCB1/PRDX1/ATP6V0A1	8
KYNG_WERNER_SYNDROM_AND_NORMAL_AGING_DN	8/168	48/2013	0.0417999	0.32914	0.298837	GM2A/PSMA5/PDIA3/NUCB1/MORC3/KARS/ATP6V0A1/LGMN	8
MODULE_126	8/168	48/2013	0.0417999	0.32914	0.298837	SLC25A5/HSP90AA1/HSPA5/MIF/FLNA/YWHAE/ACTG1/TUBA1B	8
REACTOME_REGULATION_OF_MRNA_STABILITY_BY_PROTEINS_THAT_BIND_AU_RICH_ELEMENTS	8/168	48/2013	0.0417999	0.32914	0.298837	ANP32A/HSPB1/HSPA8/PSMA4/PSMA5/PSMD7/YWHAZ/HNRNPD	8
BLUM_RESPONSE_TO_SALIRASIB_DN	12/168	84/2013	0.0425145	0.333324	0.302635	ANP32A/LDHA/HSPB1/SCG5/ENO1/TUBB/HSP90AA1/PKM/HNRNPA2B1/TPI1/TUBB4B/DHX9	12
GO_CELL_JUNCTION_ASSEMBLY	9/168	57/2013	0.0431952	0.333324	0.302635	FN1/FLNA/CDC42/ACTG1/DSG1/PLEC/SFRP1/PDCD6IP/TLN1	9
GSE9006_TYPE_1_DIABETES_AT_DX_VS_4MONTH_POST_DX_PBMC_UP	9/168	57/2013	0.0431952	0.333324	0.302635	ALDOA/GSN/P4HB/HSPA5/PDIA4/PDIA3/HNRNPA3/YWHAZ/ATP6V0A1	9
SWEET_LUNG_CANCER_KRAS_DN	9/168	57/2013	0.0431952	0.333324	0.302635	ENPP2/AQP1/GSN/SPARC/IGFBP5/MFAP2/ACTA1/GGH/QKI	9
GO_SENSORY_ORGAN_DEVELOPMENT	10/168	66/2013	0.0435895	0.333324	0.302635	OC90/SOD1/PSAP/VIM/SPARC/MYH10/SERPINF1/MFAP2/EFEMP1/C1QTNF5	10
GSE7509_DC_VS_MONOCYTE_UP	10/168	66/2013	0.0435895	0.333324	0.302635	CTSH/ANP32A/CST3/APOE/ANXA1/GSN/PSAP/ANXA5/GM2A/ACTG1	10
GSE9006_TYPE_1_VS_TYPE_2_DIABETES_PBMC_AT_DX_UP	10/168	66/2013	0.0435895	0.333324	0.302635	CD81/IRF3/GSN/PDIA4/HNRNPA2B1/PPIB/TKT/EEF1D/PDIA3/NONO	10
GO_CYTOSKELETON_ORGANIZATION	27/168	234/2013	0.0439805	0.333324	0.302635	ELN/EZR/AQP1/SOD1/APOE/ALDOA/ANXA1/GAPDH/GSN/TUBB/VIM/MYH3/CAPN2/FLNA/CALR/MYH10/VCP/CDC42/TMSB4X/ACTG1/ACTA1/TUBA1B/TUBB4B/PLEC/SFRP1/PDCD6IP/TLN1	27
GO_CELLULAR_RESPONSE_TO_TOPOLOGICALLY_INCORRECT_PROTEIN	7/168	40/2013	0.0440064	0.333324	0.302635	TPP1/HSPA5/HSPA8/CALR/VCP/DNAJC3/TLN1	7
GSE12392_WT_VS_IFNB_KO_CD8A_POS_SPLEEN_DC_UP	7/168	40/2013	0.0440064	0.333324	0.302635	SOD1/CSTB/ALDOC/CANX/CCT5/VCP/NUCB1	7
GSE12845_IGD_NEG_BLOOD_VS_DARKZONE_GC_TONSIL_BCELL_UP	7/168	40/2013	0.0440064	0.333324	0.302635	NPC2/IGKC/EPRS/VIM/PPIB/BTD/DNAJC3	7
GSE3982_NEUTROPHIL_VS_CENT_MEMORY_CD4_TCELL_DN	7/168	40/2013	0.0440064	0.333324	0.302635	CTSH/CD81/SOD1/TUBB/MYH3/PSMD7/LGALS3BP	7
PPAR_DR1_Q2	7/168	40/2013	0.0440064	0.333324	0.302635	DNAJA2/GAPDH/SLC25A5/MYH10/EFEMP1/PLEC/STOML2	7
REACTOME_CELLULAR_RESPONSE_TO_HEAT_STRESS	7/168	40/2013	0.0440064	0.333324	0.302635	HSPB1/HSP90AA1/HSP90AB1/HSPA5/HSPA8/VCP/YWHAE	7
WANG_SMARCE1_TARGETS_UP	7/168	40/2013	0.0440064	0.333324	0.302635	C1S/CFI/FN1/GSN/IGFBP5/NUCB1/NID2	7
CREBP1CJUN_01	5/168	24/2013	0.0440404	0.333324	0.302635	TIPRL/LDHA/HSP90AB1/EEF2/YWHAZ	5
GO_ANTIOXIDANT_ACTIVITY	5/168	24/2013	0.0440404	0.333324	0.302635	SOD1/APOE/GSTP1/TXN/PRDX1	5
GO_AXON_EXTENSION	5/168	24/2013	0.0440404	0.333324	0.302635	APOE/FN1/HSP90AA1/HSP90AB1/GDI1	5
GO_POSITIVE_REGULATION_OF_CYSTEINE_TYPE_ENDOPEPTIDASE_ACTIVITY	5/168	24/2013	0.0440404	0.333324	0.302635	CTSH/GSN/BCAP31/VCP/LGMN	5
GO_POSITIVE_REGULATION_OF_DEVELOPMENTAL_GROWTH	5/168	24/2013	0.0440404	0.333324	0.302635	EZR/FN1/PPIB/GDI1/BASP1	5
GO_REGULATION_OF_DNA_BIOSYNTHETIC_PROCESS	5/168	24/2013	0.0440404	0.333324	0.302635	HSP90AA1/HSP90AB1/HNRNPA2B1/CCT5/HNRNPD	5
GO_REGULATION_OF_PLASMA_LIPOPROTEIN_PARTICLE_LEVELS	5/168	24/2013	0.0440404	0.333324	0.302635	HDLBP/NPC2/APOE/APOA2/P4HB	5
GO_RESPONSE_TO_INTERLEUKIN_12	5/168	24/2013	0.0440404	0.333324	0.302635	SOD1/P4HB/MIF/HNRNPA2B1/CDC42	5
GSE17721_CTRL_VS_POLYIC_1H_BMDC_DN	5/168	24/2013	0.0440404	0.333324	0.302635	CST3/HSPA5/SLC2A1/B2M/ACTG1	5
GSE2770_UNTREATED_VS_TGFB_AND_IL12_TREATED_ACT_CD4_TCELL_6H_DN	5/168	24/2013	0.0440404	0.333324	0.302635	SOD1/HSP90AB1/BASP1/LGALS3BP/DNAJC3	5
GSE40273_GATA1_KO_VS_WT_TREG_DN	5/168	24/2013	0.0440404	0.333324	0.302635	IRF3/APOE/FLNA/ACTG1/PLEC	5
GSE41867_DAY6_VS_DAY8_LCMV_CLONE13_EFFECTOR_CD8_TCELL_UP	5/168	24/2013	0.0440404	0.333324	0.302635	ITM2B/RGS12/CLSTN1/ANXA1/HSPG2	5
GSE7852_LN_VS_FAT_TREG_DN	5/168	24/2013	0.0440404	0.333324	0.302635	CSTB/GSN/ANXA4/CAPN2/PLEC	5
PID_MYC_ACTIV_PATHWAY	5/168	24/2013	0.0440404	0.333324	0.302635	LDHA/GAPDH/ENO1/HSP90AA1/SLC2A1	5
RB_P107_DN.V1_UP	5/168	24/2013	0.0440404	0.333324	0.302635	CD81/SERPINF1/DCT/FBLN2/LGALS3BP	5
REACTOME_INTERLEUKIN_12_SIGNALING	5/168	24/2013	0.0440404	0.333324	0.302635	SOD1/P4HB/MIF/HNRNPA2B1/CDC42	5
chr6p22	3/168	2013-10-01	0.0442289	0.333324	0.302635	HIST1H1E/HIST1H1B/HIST1H4A	3
GO_AMYLOID_BETA_METABOLIC_PROCESS	3/168	2013-10-01	0.0442289	0.333324	0.302635	APP/APOE/CLU	3
GO_BASAL_PART_OF_CELL	3/168	2013-10-01	0.0442289	0.333324	0.302635	TF/AQP1/PRCP	3
GO_CHAPERONE_MEDIATED_AUTOPHAGY	3/168	2013-10-01	0.0442289	0.333324	0.302635	HSP90AA1/CLU/HSPA8	3
GO_GRANULOCYTE_MIGRATION	3/168	2013-10-01	0.0442289	0.333324	0.302635	ANXA1/S100A7/KARS	3
GO_ICOSANOID_BIOSYNTHETIC_PROCESS	3/168	2013-10-01	0.0442289	0.333324	0.302635	ANXA1/MIF/PTGDS	3
GO_ION_CHANNEL_REGULATOR_ACTIVITY	3/168	2013-10-01	0.0442289	0.333324	0.302635	STIM1/FLNA/YWHAE	3
GO_IRON_ION_BINDING	3/168	2013-10-01	0.0442289	0.333324	0.302635	TF/FTH1/CALR	3
GO_LOW_DENSITY_LIPOPROTEIN_PARTICLE_RECEPTOR_BINDING	3/168	2013-10-01	0.0442289	0.333324	0.302635	APOE/CLU/HSPG2	3
GO_NEGATIVE_REGULATION_OF_LYMPHOCYTE_ACTIVATION	3/168	2013-10-01	0.0442289	0.333324	0.302635	ANXA1/SFRP1/PGLYRP2	3
GO_POSITIVE_REGULATION_OF_MEMBRANE_PERMEABILITY	3/168	2013-10-01	0.0442289	0.333324	0.302635	SLC25A5/YWHAE/YWHAZ	3
GO_PYRIDINE_CONTAINING_COMPOUND_METABOLIC_PROCESS	3/168	2013-10-01	0.0442289	0.333324	0.302635	IDH1/LDHA/VCP	3
GO_RECEPTOR_CLUSTERING	3/168	2013-10-01	0.0442289	0.333324	0.302635	APOE/GSN/FLNA	3
GO_RESPONSE_TO_LEAD_ION	3/168	2013-10-01	0.0442289	0.333324	0.302635	APP/ANXA5/SPARC	3
GO_SUPEROXIDE_METABOLIC_PROCESS	3/168	2013-10-01	0.0442289	0.333324	0.302635	SOD1/GSTP1/PRDX1	3
GO_TISSUE_REGENERATION	3/168	2013-10-01	0.0442289	0.333324	0.302635	ANXA1/GSN/PKM	3
GSE26495_NAIVE_VS_PD1LOW_CD8_TCELL_UP	3/168	2013-10-01	0.0442289	0.333324	0.302635	ALDOC/FBLN2/DSC1	3
IL15_UP.V1_UP	3/168	2013-10-01	0.0442289	0.333324	0.302635	PLEC/TIMM50/CALML5	3
KRAS.PROSTATE_UP.V1_DN	3/168	2013-10-01	0.0442289	0.333324	0.302635	CFI/KLKB1/S100A7	3
MODULE_329	3/168	2013-10-01	0.0442289	0.333324	0.302635	ALDOA/MYH3/ACTA1	3
MOREIRA_RESPONSE_TO_TSA_UP	3/168	2013-10-01	0.0442289	0.333324	0.302635	HSP90AB1/MIF/TMSB4X	3
NABA_BASEMENT_MEMBRANES	3/168	2013-10-01	0.0442289	0.333324	0.302635	COL18A1/HSPG2/NID2	3
PID_HDAC_CLASSII_PATHWAY	3/168	2013-10-01	0.0442289	0.333324	0.302635	HSP90AA1/YWHAE/TUBA1B	3
SIG_PIP3_SIGNALING_IN_CARDIAC_MYOCTES	3/168	2013-10-01	0.0442289	0.333324	0.302635	CDC42/YWHAE/YWHAZ	3
SRC_UP.V1_UP	3/168	2013-10-01	0.0442289	0.333324	0.302635	HPX/FBLN2/CALML5	3
STAT5A_02	3/168	2013-10-01	0.0442289	0.333324	0.302635	ENPP2/GSN/DSG1	3
TAVOR_CEBPA_TARGETS_UP	3/168	2013-10-01	0.0442289	0.333324	0.302635	ANXA1/SERPINF1/GGH	3
TCTGGAC_MIR198	3/168	2013-10-01	0.0442289	0.333324	0.302635	SLC2A1/VCP/QKI	3
WANG_BARRETTS_ESOPHAGUS_UP	3/168	2013-10-01	0.0442289	0.333324	0.302635	CLU/TMSB4X/PLEC	3
WNT_SIGNALING	3/168	2013-10-01	0.0442289	0.333324	0.302635	GAPDH/B2M/SFRP1	3
YU_MYC_TARGETS_DN	3/168	2013-10-01	0.0442289	0.333324	0.302635	CTSH/IGKV4-1/GDI1	3
GO_RESPONSE_TO_PEPTIDE	13/168	94/2013	0.0446444	0.336222	0.305266	APP/ANXA1/EPRS/VIM/ANXA5/GSTP1/SPARC/SLC2A1/PKM/IGFBP5/GGH/ATP6V0A1/LGMN	13
chr11p15	6/168	32/2013	0.0451244	0.337503	0.30643	CD81/EIF4G2/STIM1/TPP1/LDHA/HPX	6
GO_EPITHELIAL_CELL_DEVELOPMENT	6/168	32/2013	0.0451244	0.337503	0.30643	EZR/SOD1/PSAP/VIM/FLNA/COL18A1	6
GO_G_PROTEIN_COUPLED_RECEPTOR_BINDING	6/168	32/2013	0.0451244	0.337503	0.30643	PSAP/UCHL1/HSPA8/FLNA/SFRP1/PDCD6IP	6
GO_NEGATIVE_REGULATION_OF_NERVOUS_SYSTEM_DEVELOPMENT	6/168	32/2013	0.0451244	0.337503	0.30643	APP/APOE/VIM/CALR/GDI1/B2M	6
GSE11961_MARGINAL_ZONE_BCELL_VS_GERMINAL_CENTER_BCELL_DAY7_DN	6/168	32/2013	0.0451244	0.337503	0.30643	TF/P4HB/VIM/CAPN2/TPI1/QKI	6
GSE12366_NAIVE_VS_MEMORY_BCELL_DN	6/168	32/2013	0.0451244	0.337503	0.30643	CTSH/IGHA1/CD81/VIM/SLC2A1/CAPN2	6
GSE13946_CTRL_VS_DSS_COLITIS_GD_TCELL_FROM_COLON_UP	6/168	32/2013	0.0451244	0.337503	0.30643	BTF3/FTH1/CST3/ANXA1/ANXA4/GGH	6
GSE33425_CD8_ALPHAALPHA_VS_ALPHABETA_CD161_HIGH_TCELL_UP	6/168	32/2013	0.0451244	0.337503	0.30643	CTSH/C1R/CD81/EIF4G2/APOE/GSN	6
GSE7460_WT_VS_FOXP3_HET_ACT_WITH_TGFB_TCONV_DN	6/168	32/2013	0.0451244	0.337503	0.30643	C1S/CTSV/IGKC/BASP1/FBLN2/GGH	6
REACTOME_GLYCOLYSIS	6/168	32/2013	0.0451244	0.337503	0.30643	ALDOA/GAPDH/ENO1/ALDOC/PKM/TPI1	6
BLALOCK_ALZHEIMERS_DISEASE_UP	33/168	298/2013	0.0451798	0.337686	0.306595	CTSH/C1S/C1R/ITIH4/TF/APP/STIM1/FTH1/AQP1/IRF3/RGS12/ANXA1/EPRS/HSP90AA1/SPARC/C4A/CLU/SLC2A1/PDIA4/FLNA/IGFBP5/EEF1D/PEBP1/COL18A1/PRCP/TPI1/LGALS3BP/EFEMP1/PLEC/NONO/SF3B3/SFRP1/QKI	33
WELCSH_BRCA1_TARGETS_UP	12/168	85/2013	0.0460086	0.343645	0.312006	NPC2/ENPP2/IDH1/ANXA1/TUBB/ANXA5/ANXA4/HSPA5/MYH10/PRCP/B2M/ATP6V0A1	12
GO_POSITIVE_REGULATION_OF_CELL_CYCLE	8/168	49/2013	0.0465301	0.345983	0.314129	APP/ANXA1/HSP90AB1/MIF/CALR/PEBP1/CDC42/LGMN	8
GO_REGULATION_OF_MAP_KINASE_ACTIVITY	8/168	49/2013	0.0465301	0.345983	0.314129	CD81/SOD1/APOE/GSTP1/UCHL1/MIF/KARS/SFRP1	8
GSE12845_IGD_POS_BLOOD_VS_PRE_GC_TONSIL_BCELL_DN	8/168	49/2013	0.0465301	0.345983	0.314129	GSN/HSPA5/HSPA8/HNRNPA2B1/PTGDS/CCT5/YWHAE/LGMN	8
GSE360_DC_VS_MAC_L_DONOVANI_DN	8/168	49/2013	0.0465301	0.345983	0.314129	TPP1/LDHA/APOE/ALDOC/EEF2/PDIA4/BTD/BCAP31	8
RODWELL_AGING_KIDNEY_NO_BLOOD_UP	8/168	49/2013	0.0465301	0.345983	0.314129	C1S/C1R/CFB/FN1/ANXA1/P4HB/C4A/PDIA4	8
GO_MUSCLE_SYSTEM_PROCESS	11/168	76/2013	0.0470641	0.345983	0.314129	SOD1/ALDOA/GSN/ENO1/VIM/MYH3/EEF2/FLNA/IGFBP5/ACTA1/TLN1	11
GO_CELLULAR_COMPONENT_ASSEMBLY_INVOLVED_IN_MORPHOGENESIS	4/168	17/2013	0.047116	0.345983	0.314129	MYH3/MYH10/ACTG1/ACTA1	4
GO_CELLULAR_IRON_ION_HOMEOSTASIS	4/168	17/2013	0.047116	0.345983	0.314129	TF/FTH1/SOD1/HPX	4
GO_FICOLIN_1_RICH_GRANULE_MEMBRANE	4/168	17/2013	0.047116	0.345983	0.314129	PRCP/DSG1/DSC1/ATP6V0A1	4
GO_HOMOTYPIC_CELL_CELL_ADHESION	4/168	17/2013	0.047116	0.345983	0.314129	HSPB1/FLNA/ACTG1/TLN1	4
GO_POSITIVE_REGULATION_OF_PEPTIDYL_TYROSINE_PHOSPHORYLATION	4/168	17/2013	0.047116	0.345983	0.314129	CD81/ENPP2/HPX/MIF	4
GO_REGULATION_OF_LEUKOCYTE_DIFFERENTIATION	4/168	17/2013	0.047116	0.345983	0.314129	SOD1/ANXA1/SFRP1/PGLYRP2	4
GSE16450_IMMATURE_VS_MATURE_NEURON_CELL_LINE_12H_IFNA_STIM_UP	4/168	17/2013	0.047116	0.345983	0.314129	SCG5/GM2A/PGLYRP2/LGMN	4
GSE22229_UNTREATED_VS_IMMUNOSUPP_THERAPY_RENAL_TRANSPLANT_PATIENT_PBMC_UP	4/168	17/2013	0.047116	0.345983	0.314129	EZR/RGS12/NUCB1/LGALS3BP	4
GSE23321_EFFECTOR_MEMORY_VS_NAIVE_CD8_TCELL_UP	4/168	17/2013	0.047116	0.345983	0.314129	KLKB1/FLNA/BASP1/QKI	4
GSE7509_UNSTIM_VS_FCGRIIB_STIM_DC_DN	4/168	17/2013	0.047116	0.345983	0.314129	CTSH/C1R/CST3/ANXA4	4
JECHLINGER_EPITHELIAL_TO_MESENCHYMAL_TRANSITION_UP	4/168	17/2013	0.047116	0.345983	0.314129	VIM/SPARC/C4A/B2M	4
JNK_DN.V1_UP	4/168	17/2013	0.047116	0.345983	0.314129	C1S/ELN/HIST1H1E/NID2	4
JOSEPH_RESPONSE_TO_SODIUM_BUTYRATE_DN	4/168	17/2013	0.047116	0.345983	0.314129	EIF4G2/AQP1/HSPG2/NUCB1	4
KEGG_VIRAL_MYOCARDITIS	4/168	17/2013	0.047116	0.345983	0.314129	EIF4G2/MYH3/MYH10/ACTG1	4
KIM_RESPONSE_TO_TSA_AND_DECITABINE_UP	4/168	17/2013	0.047116	0.345983	0.314129	IGKC/CLU/SERPINF1/LGMN	4
REACTOME_RHO_GTPASES_ACTIVATE_PKNS	4/168	17/2013	0.047116	0.345983	0.314129	MYH10/YWHAE/HIST1H4A/YWHAZ	4
ROSS_AML_WITH_PML_RARA_FUSION	4/168	17/2013	0.047116	0.345983	0.314129	P4HB/HSPA5/CALR/PTGDS	4
SIG_REGULATION_OF_THE_ACTIN_CYTOSKELETON_BY_RHO_GTPASES	4/168	17/2013	0.047116	0.345983	0.314129	FLNA/GDI1/CDC42/ACTG1	4
TTTNNANAGCYR_UNKNOWN	4/168	17/2013	0.047116	0.345983	0.314129	HIST1H1E/HIST1H1B/HIST1H4A/DSC1	4
GSE2405_0H_VS_9H_A_PHAGOCYTOPHILUM_STIM_NEUTROPHIL_DN	15/168	114/2013	0.047376	0.347658	0.315649	EIF4G2/CTSV/LDHA/TUBB/HSP90AA1/TXN/HSPA8/TKT/CCT5/VCP/B2M/YWHAZ/ACTG1/TUBA1B/PRDX1	15
GSE22886_NAIVE_CD4_TCELL_VS_48H_ACT_TH1_DN	9/168	58/2013	0.0475897	0.348756	0.316647	ENPP2/IDH1/TUBB/HNRNPA2B1/PSMA4/TPI1/YWHAE/PRDX1/GGH	9
MONNIER_POSTRADIATION_TUMOR_ESCAPE_DN	9/168	58/2013	0.0475897	0.348756	0.316647	ANP32A/IDH1/GSN/CLU/PDIA4/HNRNPA3/TMSB4X/DNAJC3/GGH	9
GSE22886_UNSTIM_VS_IL2_STIM_NKCELL_DN	10/168	67/2013	0.0476624	0.349054	0.316917	ENO1/P4HB/TUBB/EPRS/VIM/PKM/TUBA1B/TUBB4B/STOML2/TLN1	10
KIM_ALL_DISORDERS_CALB1_CORR_UP	22/168	184/2013	0.0477261	0.349286	0.317127	DNAJA2/CLSTN1/ALDOA/SCG5/PSAP/HSP90AA1/HSP90AB1/UCHL1/EEF2/MIF/PKM/PSMA4/CANX/TKT/SERPINF1/LRPPRC/PSMD7/HNRNPA3/TUBB4B/KARS/NONO/ATP6V0A1	22
GO_NEUROGENESIS	25/168	215/2013	0.0479478	0.350673	0.318387	EZR/APP/SOD1/APOE/FN1/ANXA1/GSN/HSP90AA1/HSP90AB1/VIM/GSTP1/UCHL1/CLU/HSPA5/EEF2/FLNA/CALR/GDI1/MYH10/SERPINF1/DCT/CDC42/B2M/YWHAE/SFRP1	25
GO_PROTEIN_HOMODIMERIZATION_ACTIVITY	18/168	144/2013	0.0487982	0.356653	0.323816	IRF3/IDH1/SOD1/APOE/APOA2/ANXA1/HSPB1/ENO1/PSAP/EPRS/HSP90AA1/HSP90AB1/FLNA/TKT/PSMD7/TPI1/KARS/PDCD6IP	18
GSE24574_BCL6_HIGH_VS_LOW_TFH_CD4_TCELL_UP	7/168	41/2013	0.0494746	0.360387	0.327206	ITIH4/FTH1/TPP1/CLSTN1/SERPINF1/YWHAZ/LGALS3BP	7
GSE2770_TGFB_AND_IL4_VS_IL4_TREATED_ACT_CD4_TCELL_48H_UP	7/168	41/2013	0.0494746	0.360387	0.327206	CD81/FTH1/HSP90AB1/HSPA8/VCP/PDCD6IP/LGMN	7
GSE29949_CD8_NEG_DC_SPLEEN_VS_CD8_POS_DC_SPLEEN_DN	7/168	41/2013	0.0494746	0.360387	0.327206	F5/HSP90AA1/PDIA4/HNRNPA2B1/COL18A1/LRPPRC/PRDX1	7
GSE39820_CTRL_VS_TGFBETA1_IL6_CD4_TCELL_DN	7/168	41/2013	0.0494746	0.360387	0.327206	FTH1/IGKC/ALDOA/CSTB/PSAP/VIM/ANXA4	7
WANG_RESPONSE_TO_GSK3_INHIBITOR_SB216763_UP	7/168	41/2013	0.0494746	0.360387	0.327206	CTSH/ENPP2/PSAP/ANXA5/GM2A/PRCP/B2M	7
GO_MUSCLE_STRUCTURE_DEVELOPMENT	12/168	86/2013	0.0496974	0.361526	0.328241	ELN/UCHL1/MYH3/EEF2/CAPN2/IGFBP5/CALR/MYH10/CDC42/ACTG1/ACTA1/BASP1	12
MORF_PPP1CA	12/168	86/2013	0.0496974	0.361526	0.328241	SOD1/HSP90AA1/CANX/EEF1D/BCAP31/PSMD7/HNRNPA3/VCP/YWHAZ/KARS/NONO/STOML2	12
GO_EPITHELIUM_DEVELOPMENT	22/168	185/2013	0.0502533	0.365326	0.331691	CTSH/EZR/TPP1/CTSV/SOD1/ANXA1/PSAP/VIM/ANXA4/ALDOC/FLNA/IGFBP5/PSMA4/PSMA5/S100A7/COL18A1/PSMD7/CDC42/BASP1/DSG1/DSC1/SFRP1	22
MARTENS_TRETINOIN_RESPONSE_DN	21/168	175/2013	0.0508336	0.367024	0.333232	CFB/FTH1/APOA2/HSPB1/HSP90AB1/VIM/HSPA5/HSPA8/HNRNPA2B1/PPIB/CALR/CCT5/PSMD7/HNRNPA3/B2M/TMSB4X/HIST1H4A/ACTG1/TUBA1B/NONO/STOML2	21
GNF2_NS	5/168	25/2013	0.0514666	0.367024	0.333232	EPRS/HNRNPA2B1/PSMA4/PSMA5/LRPPRC	5
GO_APOPTOTIC_MITOCHONDRIAL_CHANGES	5/168	25/2013	0.0514666	0.367024	0.333232	SLC25A5/CLU/YWHAE/YWHAZ/TIMM50	5
GO_CELL_REDOX_HOMEOSTASIS	5/168	25/2013	0.0514666	0.367024	0.333232	P4HB/TXN/PDIA4/PDIA3/PRDX1	5
GO_CELLULAR_TRANSITION_METAL_ION_HOMEOSTASIS	5/168	25/2013	0.0514666	0.367024	0.333232	TF/APP/FTH1/SOD1/HPX	5
GO_TRANSITION_METAL_ION_TRANSPORT	5/168	25/2013	0.0514666	0.367024	0.333232	TF/FTH1/HPX/B2M/ATP6V0A1	5
GSE11961_MEMORY_BCELL_DAY40_VS_GERMINAL_CENTER_BCELL_DAY40_UP	5/168	25/2013	0.0514666	0.367024	0.333232	C1R/TIPRL/HSPA8/CAPN2/EFEMP1	5
GSE17974_IL4_AND_ANTI_IL12_VS_UNTREATED_0.5H_ACT_CD4_TCELL_UP	5/168	25/2013	0.0514666	0.367024	0.333232	APOA2/EEF2/EEF1D/B2M/ACTG1	5
GSE2197_IMMUNOSUPPRESSIVE_DNA_VS_UNTREATED_IN_DC_UP	5/168	25/2013	0.0514666	0.367024	0.333232	CFB/DNAJA2/ANXA4/TXN/NONO	5
GSE24972_MARGINAL_ZONE_BCELL_VS_FOLLICULAR_BCELL_IRF8_KO_UP	5/168	25/2013	0.0514666	0.367024	0.333232	HDLBP/TF/EZR/APP/MIF	5
GSE40685_NAIVE_CD4_TCELL_VS_FOXP3_KO_TREG_PRECURSOR_DN	5/168	25/2013	0.0514666	0.367024	0.333232	CTSH/CSTB/VIM/SPARC/BCAP31	5
HALLMARK_INTERFERON_GAMMA_RESPONSE	5/168	25/2013	0.0514666	0.367024	0.333232	C1S/C1R/CFB/B2M/LGALS3BP	5
KOBAYASHI_EGFR_SIGNALING_24HR_UP	5/168	25/2013	0.0514666	0.367024	0.333232	CTSH/FTH1/TPP1/GSN/ANXA4	5
KONDO_EZH2_TARGETS	5/168	25/2013	0.0514666	0.367024	0.333232	C1S/APP/SPARC/IGFBP5/CRISPLD1	5
LEF1_UP.V1_UP	5/168	25/2013	0.0514666	0.367024	0.333232	FN1/VIM/PTGDS/MFAP2/IGFBP7	5
MODULE_61	5/168	25/2013	0.0514666	0.367024	0.333232	SLC25A5/HSP90AA1/MIF/YWHAE/TUBA1B	5
MORF_RPA1	5/168	25/2013	0.0514666	0.367024	0.333232	SOD1/HSPA8/HNRNPA2B1/PSMD7/KARS	5
MULLIGHAN_NPM1_MUTATED_SIGNATURE_2_DN	5/168	25/2013	0.0514666	0.367024	0.333232	LDHA/ALDOA/EEF1D/SERPINF1/DSC1	5
REACTOME_TP53_REGULATES_METABOLIC_GENES	5/168	25/2013	0.0514666	0.367024	0.333232	TXN/LRPPRC/YWHAE/YWHAZ/PRDX1	5
TIEN_INTESTINE_PROBIOTICS_2HR_DN	5/168	25/2013	0.0514666	0.367024	0.333232	CLU/LRPPRC/PRCP/GGH/QKI	5
BILANGES_RAPAMYCIN_SENSITIVE_VIA_TSC1_AND_TSC2	6/168	33/2013	0.051481	0.367024	0.333232	BTF3/SLC25A5/TUBB/VIM/PPIB/PRCP	6
GO_ENDOPLASMIC_RETICULUM_UNFOLDED_PROTEIN_RESPONSE	6/168	33/2013	0.051481	0.367024	0.333232	TPP1/HSPA5/CALR/VCP/DNAJC3/TLN1	6
GO_REGULATION_OF_STRESS_ACTIVATED_PROTEIN_KINASE_SIGNALING_CASCADE	6/168	33/2013	0.051481	0.367024	0.333232	EZR/APP/GSTP1/PRDX1/KARS/SFRP1	6
GSE13411_PLASMA_CELL_VS_MEMORY_BCELL_UP	6/168	33/2013	0.051481	0.367024	0.333232	HDLBP/IGKC/UCHL1/PDIA4/PPIB/DNAJC3	6
GSE22103_UNSTIM_VS_GMCSF_AND_IFNG_STIM_NEUTROPHIL_UP	6/168	33/2013	0.051481	0.367024	0.333232	CD81/FTH1/RGS12/TXN/ANXA11/ACTG1	6
GSE360_L_DONOVANI_VS_T_GONDII_MAC_UP	6/168	33/2013	0.051481	0.367024	0.333232	IGHA1/IDH1/ANXA5/HSPA5/PDIA4/PRCP	6
GSE37301_HEMATOPOIETIC_STEM_CELL_VS_MULTIPOTENT_PROGENITOR_UP	6/168	33/2013	0.051481	0.367024	0.333232	SNX12/UCHL1/CAPN2/CALR/GDI1/PTGDS	6
MORF_UNG	6/168	33/2013	0.051481	0.367024	0.333232	SOD1/HNRNPA2B1/CCT5/PSMD7/HNRNPA3/KARS	6
TONKS_TARGETS_OF_RUNX1_RUNX1T1_FUSION_HSC_UP	6/168	33/2013	0.051481	0.367024	0.333232	APOE/HSPB1/GSN/SPARC/UCHL1/MFAP2	6
WANG_TUMOR_INVASIVENESS_UP	19/168	155/2013	0.05159	0.367024	0.333232	HDLBP/EIF4G2/NPC2/EZR/FN1/GAPDH/ENO1/TUBB/VIM/HSPA5/PKM/HNRNPA2B1/PSMA4/TKT/CCT5/CDC42/ACTG1/TUBA1B/TUBB4B	19
GO_CARBOHYDRATE_CATABOLIC_PROCESS	8/168	50/2013	0.051599	0.367024	0.333232	LDHA/ALDOA/GAPDH/ENO1/ALDOC/PKM/GM2A/TPI1	8
GSE2770_TGFB_AND_IL4_ACT_VS_ACT_CD4_TCELL_48H_UP	8/168	50/2013	0.051599	0.367024	0.333232	CTSH/HSP90AA1/HSP90AB1/HSPA8/PSMA5/VCP/B2M/LGMN	8
GSE339_EX_VIVO_VS_IN_CULTURE_CD4POS_DC_DN	8/168	50/2013	0.051599	0.367024	0.333232	ENPP2/FTH1/DNAJA2/HNRNPA2B1/ANXA11/HNRNPA3/PRDX1/LGMN	8
YOSHIMURA_MAPK8_TARGETS_DN	13/168	96/2013	0.0516456	0.367115	0.333315	C1R/APP/DNAJA2/CST3/FN1/PSAP/GM2A/PPIB/IGFBP5/CDC42/YWHAZ/ACTG1/NUCB1	13
GSE22886_NAIVE_CD8_TCELL_VS_DC_DN	10/168	68/2013	0.0519854	0.36929	0.33529	CTSH/FTH1/IDH1/CST3/GSN/VIM/ANXA5/TXN/TUBA1B/BASP1	10
GSE37532_WT_VS_PPARG_KO_VISCERAL_ADIPOSE_TISSUE_TREG_DN	9/168	59/2013	0.0522727	0.370364	0.336265	SNX12/NPC2/ANXA4/TXN/CLU/CANX/YWHAZ/BASP1/DNAJC3	9
HAHTOLA_MYCOSIS_FUNGOIDES_SKIN_UP	9/168	59/2013	0.0522727	0.370364	0.336265	CTSH/GSN/PDIA4/FLNA/PPIB/SERPINF1/ANXA11/YWHAZ/STOML2	9
NFE2L2.V2	9/168	59/2013	0.0522727	0.370364	0.336265	C1S/F5/TF/CFI/FTH1/IDH1/UCHL1/TKT/LRPPRC	9
RGAGGAARY_PU1_Q6	9/168	59/2013	0.0522727	0.370364	0.336265	ELN/ANP32A/RGS12/ALDOA/TUBB/VIM/YWHAZ/C1QTNF5/TLN1	9
GO_NERVOUS_SYSTEM_PROCESS	12/168	87/2013	0.0535847	0.371186	0.337011	APP/TPP1/SOD1/APOE/PSAP/UCHL1/GM2A/MYH10/SERPINF1/COL18A1/EFEMP1/LGMN	12
GO_POSITIVE_REGULATION_OF_PHOSPHORUS_METABOLIC_PROCESS	16/168	126/2013	0.0545194	0.371186	0.337011	CD81/ENPP2/APP/SOD1/APOE/HPX/PSAP/HSP90AA1/HSP90AB1/TXN/CLU/MIF/S100A7/VCP/KARS/STOML2	16
LIU_PROSTATE_CANCER_DN	11/168	78/2013	0.0552714	0.371186	0.337011	C1S/C1R/HSPB1/GSTP1/SPARC/CLU/FLNA/SERPINF1/PTGDS/HSPG2/EFEMP1	11
GO_REGULATION_OF_CYSTEINE_TYPE_ENDOPEPTIDASE_ACTIVITY	7/168	42/2013	0.0553572	0.371186	0.337011	CTSH/AQP1/GSN/BCAP31/VCP/YWHAE/LGMN	7
GO_SKIN_DEVELOPMENT	7/168	42/2013	0.0553572	0.371186	0.337011	CTSV/ANXA1/PSAP/IGFBP5/S100A7/DSG1/DSC1	7
GSE22935_WT_VS_MYD88_KO_MACROPHAGE_UP	7/168	42/2013	0.0553572	0.371186	0.337011	TPP1/CSTB/ANXA1/PDIA3/PRDX1/LGALS3BP/SF3B3	7
GSE6269_FLU_VS_E_COLI_INF_PBMC_UP	7/168	42/2013	0.0553572	0.371186	0.337011	IRF3/PKM/CALR/YWHAE/NUCB1/LGALS3BP/TLN1	7
GSE9960_GRAM_POS_VS_GRAM_NEG_AND_POS_SEPSIS_PBMC_UP	7/168	42/2013	0.0553572	0.371186	0.337011	EEF1D/CCT5/B2M/PRDX1/NID2/IGFBP7/LGMN	7
ROZANOV_MMP14_TARGETS_UP	7/168	42/2013	0.0553572	0.371186	0.337011	FN1/ALDOC/COL18A1/CDC42/LGALS3BP/IGFBP7/LGMN	7
GOLDRATH_ANTIGEN_RESPONSE	10/168	69/2013	0.0565631	0.371186	0.337011	ITM2B/CST3/ANXA1/GAPDH/IGKV4-1/ANXA4/TXN/CAPN2/TPI1/GGH	10
ARP1_01	4/168	18/2013	0.0567658	0.371186	0.337011	CFI/ALDOA/SPARC/C1QTNF5	4
BACOLOD_RESISTANCE_TO_ALKYLATING_AGENTS_DN	4/168	18/2013	0.0567658	0.371186	0.337011	TUBB/EPRS/LRPPRC/CCT5	4
GO_ANIMAL_ORGAN_REGENERATION	4/168	18/2013	0.0567658	0.371186	0.337011	CPB2/APOA2/GSTP1/PKM	4
GO_CALCIUM_DEPENDENT_PROTEIN_BINDING	4/168	18/2013	0.0567658	0.371186	0.337011	ANXA1/ANXA4/ANXA11/PDCD6IP	4
GO_DISULFIDE_OXIDOREDUCTASE_ACTIVITY	4/168	18/2013	0.0567658	0.371186	0.337011	P4HB/TXN/PDIA4/PDIA3	4
GO_NEGATIVE_REGULATION_OF_INFLAMMATORY_RESPONSE	4/168	18/2013	0.0567658	0.371186	0.337011	SOD1/APOE/GSTP1/SERPINF1	4
GO_NEUROTRANSMITTER_METABOLIC_PROCESS	4/168	18/2013	0.0567658	0.371186	0.337011	HSP90AA1/HSP90AB1/CLU/PEBP1	4
GO_RESPONSE_TO_CADMIUM_ION	4/168	18/2013	0.0567658	0.371186	0.337011	SOD1/GSN/SPARC/B2M	4
GSE16450_CTRL_VS_IFNA_6H_STIM_MATURE_NEURON_CELL_LINE_UP	4/168	18/2013	0.0567658	0.371186	0.337011	CPB2/KLKB1/GM2A/FBLN2	4
GSE1740_UNSTIM_VS_IFNA_STIMULATED_MCSF_IFNG_DERIVED_MACROPHAGE_UP	4/168	18/2013	0.0567658	0.371186	0.337011	IGHG1/MYH3/KARS/LGMN	4
GSE21360_SECONDARY_VS_QUATERNARY_MEMORY_CD8_TCELL_UP	4/168	18/2013	0.0567658	0.371186	0.337011	FTH1/SLC2A1/BASP1/CALML5	4
GSE29618_BCELL_VS_PDC_UP	4/168	18/2013	0.0567658	0.371186	0.337011	IGHG1/EZR/IGKC/BASP1	4
GSE29618_PRE_VS_DAY7_POST_LAIV_FLU_VACCINE_PDC_UP	4/168	18/2013	0.0567658	0.371186	0.337011	AQP1/IGFBP5/DSG1/CALML5	4
GSE36476_YOUNG_VS_OLD_DONOR_MEMORY_CD4_TCELL_40H_TSST_ACT_UP	4/168	18/2013	0.0567658	0.371186	0.337011	ELN/SPARC/UCHL1/NONO	4
GSE3982_MAC_VS_NEUTROPHIL_DN	4/168	18/2013	0.0567658	0.371186	0.337011	ITIH4/FTH1/PSAP/EEF1D	4
GSE3982_NKCELL_VS_TH1_UP	4/168	18/2013	0.0567658	0.371186	0.337011	IGHA1/AQP1/ANXA1/S100A7	4
GSE40685_TREG_VS_FOXP3_KO_TREG_PRECURSOR_UP	4/168	18/2013	0.0567658	0.371186	0.337011	HPX/PDIA3/B2M/KARS	4
GSE42724_NAIVE_BCELL_VS_PLASMABLAST_UP	4/168	18/2013	0.0567658	0.371186	0.337011	CFB/ITIH4/PSMA4/LGALS3BP	4
GSE4811_CLASSSICALY_ACTIVATED_VS_TYPE_2_ACTIVATED_MACROPHAGE_DN	4/168	18/2013	0.0567658	0.371186	0.337011	TTR/C4B/DCT/KPRP	4
GSE7460_CTRL_VS_FOXP3_OVEREXPR_TCONV_UP	4/168	18/2013	0.0567658	0.371186	0.337011	ENPP2/KLKB1/FLNA/PRCP	4
GSE7460_CTRL_VS_TGFB_TREATED_ACT_TCONV_UP	4/168	18/2013	0.0567658	0.371186	0.337011	APP/ANXA1/LGALS3BP/GGH	4
KOKKINAKIS_METHIONINE_DEPRIVATION_96HR_UP	4/168	18/2013	0.0567658	0.371186	0.337011	HSPB1/GSTP1/IGFBP5/IGFBP7	4
LINDVALL_IMMORTALIZED_BY_TERT_UP	4/168	18/2013	0.0567658	0.371186	0.337011	UCHL1/ANXA11/EFEMP1/IGFBP7	4
MODULE_174	4/168	18/2013	0.0567658	0.371186	0.337011	FN1/PPIB/LGALS3BP/LGMN	4
MODULE_176	4/168	18/2013	0.0567658	0.371186	0.337011	C1S/C1R/TF/APOH	4
PGF_UP.V1_DN	4/168	18/2013	0.0567658	0.371186	0.337011	ENPP2/IGFBP5/COL18A1/NUCB1	4
REACTOME_IRE1ALPHA_ACTIVATES_CHAPERONES	4/168	18/2013	0.0567658	0.371186	0.337011	TPP1/HSPA5/DNAJC3/TLN1	4
RPS14_DN.V1_UP	4/168	18/2013	0.0567658	0.371186	0.337011	CTSH/F5/ENPP2/IGFBP7	4
WIELAND_UP_BY_HBV_INFECTION	4/168	18/2013	0.0567658	0.371186	0.337011	IGHG1/TPP1/GM2A/B2M	4
GO_ISOMERASE_ACTIVITY	8/168	51/2013	0.0570127	0.371186	0.337011	P4HB/PDIA4/MIF/PPIB/PDIA3/DCT/PTGDS/TPI1	8
GO_PROTEIN_HOMOOLIGOMERIZATION	8/168	51/2013	0.0570127	0.371186	0.337011	APOE/ALDOA/ANXA5/CLU/MIF/PKM/VCP/PDCD6IP	8
GSE17721_ALL_VS_24H_PAM3CSK4_BMDC_UP	8/168	51/2013	0.0570127	0.371186	0.337011	SNX12/APOE/ANXA1/PSAP/VIM/ANXA4/HSPA5/CAPN2	8
OSWALD_HEMATOPOIETIC_STEM_CELL_IN_COLLAGEN_GEL_DN	8/168	51/2013	0.0570127	0.371186	0.337011	EZR/APP/EPRS/ALDOC/SERPINF1/TPI1/LGALS3BP/NONO	8
TGCTGAY_UNKNOWN	8/168	51/2013	0.0570127	0.371186	0.337011	F5/ENPP2/STIM1/APOH/TTR/ALDOA/HSPA5/PLEC	8
ACAWYAAAG_UNKNOWN	3/168	2013-11-01	0.0571805	0.371186	0.337011	FN1/MYH10/TMSB4X	3
BECKER_TAMOXIFEN_RESISTANCE_DN	3/168	2013-11-01	0.0571805	0.371186	0.337011	IRF3/IGFBP5/QKI	3
BONCI_TARGETS_OF_MIR15A_AND_MIR16_1	3/168	2013-11-01	0.0571805	0.371186	0.337011	DNAJA2/CDC42/HSPG2	3
CHOW_RASSF1_TARGETS_DN	3/168	2013-11-01	0.0571805	0.371186	0.337011	P4HB/PPIB/EEF1D	3
COATES_MACROPHAGE_M1_VS_M2_DN	3/168	2013-11-01	0.0571805	0.371186	0.337011	UCHL1/ALDOC/SLC2A1	3
CREIGHTON_AKT1_SIGNALING_VIA_MTOR_DN	3/168	2013-11-01	0.0571805	0.371186	0.337011	ALDOA/MIF/TUBB4B	3
CTCCAAG_MIR432	3/168	2013-11-01	0.0571805	0.371186	0.337011	FN1/SPARC/TLN1	3
FLORIO_NEOCORTEX_BASAL_RADIAL_GLIA_DN	3/168	2013-11-01	0.0571805	0.371186	0.337011	FN1/ANXA1/SPARC	3
GATA_Q6	3/168	2013-11-01	0.0571805	0.371186	0.337011	FTH1/CLU/IGFBP5	3
GO_DIGESTIVE_SYSTEM_PROCESS	3/168	2013-11-01	0.0571805	0.371186	0.337011	EZR/AQP1/APOA2	3
GO_LATERAL_PLASMA_MEMBRANE	3/168	2013-11-01	0.0571805	0.371186	0.337011	ANXA1/DSG1/C1QTNF5	3
GO_POSITIVE_REGULATION_OF_SUBSTRATE_ADHESION_DEPENDENT_CELL_SPREADING	3/168	2013-11-01	0.0571805	0.371186	0.337011	FLNA/CALR/CDC42	3
GO_REGULATION_OF_MITOCHONDRIAL_MEMBRANE_POTENTIAL	3/168	2013-11-01	0.0571805	0.371186	0.337011	SOD1/VCP/STOML2	3
GO_SCAFFOLD_PROTEIN_BINDING	3/168	2013-11-01	0.0571805	0.371186	0.337011	HSP90AA1/VIM/YWHAE	3
HINATA_NFKB_TARGETS_KERATINOCYTE_UP	3/168	2013-11-01	0.0571805	0.371186	0.337011	SOD1/FN1/VIM	3
KANG_IMMORTALIZED_BY_TERT_UP	3/168	2013-11-01	0.0571805	0.371186	0.337011	ELN/ENO1/DHX9	3
KEGG_PENTOSE_PHOSPHATE_PATHWAY	3/168	2013-11-01	0.0571805	0.371186	0.337011	ALDOA/ALDOC/TKT	3
KHETCHOUMIAN_TRIM24_TARGETS_UP	3/168	2013-11-01	0.0571805	0.371186	0.337011	APP/VIM/SPARC	3
MODULE_202	3/168	2013-11-01	0.0571805	0.371186	0.337011	GSN/MYH3/FLNA	3
MODULE_256	3/168	2013-11-01	0.0571805	0.371186	0.337011	ELN/SOD1/FLNA	3
MORF_BCL2	3/168	2013-11-01	0.0571805	0.371186	0.337011	ITIH4/ALDOC/SLC2A1	3
MORF_RAGE	3/168	2013-11-01	0.0571805	0.371186	0.337011	ITIH4/ALDOC/SLC2A1	3
PAX3_B	3/168	2013-11-01	0.0571805	0.371186	0.337011	CANX/HNRNPD/PLEC	3
PEDERSEN_METASTASIS_BY_ERBB2_ISOFORM_4	3/168	2013-11-01	0.0571805	0.371186	0.337011	FN1/ANXA1/IGFBP5	3
PID_TCR_PATHWAY	3/168	2013-11-01	0.0571805	0.371186	0.337011	STIM1/FLNA/CDC42	3
REACTOME_G2_M_DNA_DAMAGE_CHECKPOINT	3/168	2013-11-01	0.0571805	0.371186	0.337011	YWHAE/HIST1H4A/YWHAZ	3
REACTOME_RHO_GTPASES_ACTIVATE_PAKS	3/168	2013-11-01	0.0571805	0.371186	0.337011	FLNA/MYH10/CDC42	3
REACTOME_STRIATED_MUSCLE_CONTRACTION	3/168	2013-11-01	0.0571805	0.371186	0.337011	VIM/MYH3/ACTA1	3
TAKEDA_TARGETS_OF_NUP98_HOXA9_FUSION_16D_DN	3/168	2013-11-01	0.0571805	0.371186	0.337011	APOE/CSTB/SPARC	3
WEIGEL_OXIDATIVE_STRESS_BY_TBH_AND_H2O2	3/168	2013-11-01	0.0571805	0.371186	0.337011	TPP1/CAPN2/TUBA1B	3
WESTON_VEGFA_TARGETS_3HR	3/168	2013-11-01	0.0571805	0.371186	0.337011	ELN/EFEMP1/GGH	3
WILCOX_RESPONSE_TO_PROGESTERONE_DN	3/168	2013-11-01	0.0571805	0.371186	0.337011	FN1/IGFBP5/PLEC	3
BOQUEST_STEM_CELL_CULTURED_VS_FRESH_UP	9/168	60/2013	0.0572494	0.371186	0.337011	CFI/APOE/FN1/SCG5/GSN/UCHL1/SERPINF1/COL18A1/PTGDS	9
GO_MUSCLE_CONTRACTION	9/168	60/2013	0.0572494	0.371186	0.337011	SOD1/ALDOA/ENO1/VIM/MYH3/EEF2/FLNA/ACTA1/TLN1	9
GSE20715_0H_VS_48H_OZONE_TLR4_KO_LUNG_DN	9/168	60/2013	0.0572494	0.371186	0.337011	CTSH/ELN/NPC2/LDHA/TUBB/CLU/HSPA8/MIF/CALR	9
REACTOME_SIGNALING_BY_GPCR	9/168	60/2013	0.0572494	0.371186	0.337011	APP/RGS12/APOE/APOA2/TTR/ANXA1/PSAP/CDC42/HSPG2	9
GCM_PPP1CC	6/168	34/2013	0.0583598	0.371186	0.337011	EIF4G2/EEF2/PSMA5/ACTG1/HNRNPD/NONO	6
GO_REGENERATION	6/168	34/2013	0.0583598	0.371186	0.337011	CPB2/APOA2/ANXA1/GSN/GSTP1/PKM	6
GO_TELOMERE_ORGANIZATION	6/168	34/2013	0.0583598	0.371186	0.337011	HSP90AA1/HSP90AB1/HNRNPA2B1/CCT5/HIST1H4A/HNRNPD	6
GSE17974_CTRL_VS_ACT_IL4_AND_ANTI_IL12_4H_CD4_TCELL_DN	6/168	34/2013	0.0583598	0.371186	0.337011	IDH1/PSMA4/YWHAE/PRDX1/SF3B3/TIMM50	6
GSE24634_IL4_VS_CTRL_TREATED_NAIVE_CD4_TCELL_DAY7_DN	6/168	34/2013	0.0583598	0.371186	0.337011	C1S/CFB/FTH1/CTSV/SCG5/ANXA4	6
PEDRIOLI_MIR31_TARGETS_DN	6/168	34/2013	0.0583598	0.371186	0.337011	P4HB/HIST1H1E/CLU/PTGDS/PRCP/TMSB4X	6
SENESE_HDAC1_TARGETS_DN	6/168	34/2013	0.0583598	0.371186	0.337011	HDLBP/GSN/IGFBP5/MYH10/CDC42/CRISPLD1	6
TARTE_PLASMA_CELL_VS_B_LYMPHOCYTE_UP	6/168	34/2013	0.0583598	0.371186	0.337011	HDLBP/IGKC/P4HB/HSPA5/PPIB/CANX	6
YANG_BCL3_TARGETS_UP	6/168	34/2013	0.0583598	0.371186	0.337011	C1R/TF/HPX/MYH3/IGFBP5/NID2	6
ABRAHAM_ALPC_VS_MULTIPLE_MYELOMA_DN	2/168	2013-05-01	0.058524	0.371186	0.337011	UCHL1/TXN	2
BIOCARTA_INTRINSIC_PATHWAY	2/168	2013-05-01	0.058524	0.371186	0.337011	F5/KLKB1	2
BIOCARTA_NO1_PATHWAY	2/168	2013-05-01	0.058524	0.371186	0.337011	HSP90AA1/ACTA1	2
BOYAULT_LIVER_CANCER_SUBCLASS_G2	2/168	2013-05-01	0.058524	0.371186	0.337011	ENPP2/ALDOC	2
CADWELL_ATG16L1_TARGETS_UP	2/168	2013-05-01	0.058524	0.371186	0.337011	TF/CFI	2
CHANG_IMMORTALIZED_BY_HPV31_UP	2/168	2013-05-01	0.058524	0.371186	0.337011	CTSH/UCHL1	2
CHEN_LVAD_SUPPORT_OF_FAILING_HEART_DN	2/168	2013-05-01	0.058524	0.371186	0.337011	F5/IDH1	2
CHEOK_RESPONSE_TO_HD_MTX_UP	2/168	2013-05-01	0.058524	0.371186	0.337011	IGHA1/FLNA	2
chr13q32	2/168	2013-05-01	0.058524	0.371186	0.337011	DCT/DNAJC3	2
chr15q25	2/168	2013-05-01	0.058524	0.371186	0.337011	CTSH/PSMA4	2
chrXq13	2/168	2013-05-01	0.058524	0.371186	0.337011	SNX12/NONO	2
GNF2_CEBPA	2/168	2013-05-01	0.058524	0.371186	0.337011	ITIH4/HPX	2
GNF2_PTPN6	2/168	2013-05-01	0.058524	0.371186	0.337011	ANXA11/B2M	2
GNF2_RAB3A	2/168	2013-05-01	0.058524	0.371186	0.337011	GDI1/RAB6B	2
GO_ACUTE_PHASE_RESPONSE	2/168	2013-05-01	0.058524	0.371186	0.337011	ITIH4/FN1	2
GO_AMINOACYL_TRNA_SYNTHETASE_MULTIENZYME_COMPLEX	2/168	2013-05-01	0.058524	0.371186	0.337011	EPRS/KARS	2
GO_APICAL_DENDRITE	2/168	2013-05-01	0.058524	0.371186	0.337011	CLU/FLNA	2
GO_ASTROCYTE_DEVELOPMENT	2/168	2013-05-01	0.058524	0.371186	0.337011	APP/VIM	2
GO_AXIS_SPECIFICATION	2/168	2013-05-01	0.058524	0.371186	0.337011	BASP1/SFRP1	2
GO_CALCIUM_CHANNEL_REGULATOR_ACTIVITY	2/168	2013-05-01	0.058524	0.371186	0.337011	STIM1/YWHAE	2
GO_CELLULAR_HYPEROSMOTIC_RESPONSE	2/168	2013-05-01	0.058524	0.371186	0.337011	AQP1/SLC2A1	2
GO_CELLULAR_RESPONSE_TO_DEXAMETHASONE_STIMULUS	2/168	2013-05-01	0.058524	0.371186	0.337011	AQP1/SERPINF1	2
GO_CELLULAR_RESPONSE_TO_EXOGENOUS_DSRNA	2/168	2013-05-01	0.058524	0.371186	0.337011	IRF3/DHX9	2
GO_CEREBELLAR_PURKINJE_CELL_LAYER_DEVELOPMENT	2/168	2013-05-01	0.058524	0.371186	0.337011	HSPA5/MYH10	2
GO_CGMP_MEDIATED_SIGNALING	2/168	2013-05-01	0.058524	0.371186	0.337011	AQP1/APOE	2
GO_DEFENSE_RESPONSE_TO_FUNGUS	2/168	2013-05-01	0.058524	0.371186	0.337011	GAPDH/DCD	2
GO_ESTABLISHMENT_OF_GOLGI_LOCALIZATION	2/168	2013-05-01	0.058524	0.371186	0.337011	CDC42/YWHAZ	2
GO_EXTRACELLULAR_MATRIX_CONSTITUENT_CONFERRING_ELASTICITY	2/168	2013-05-01	0.058524	0.371186	0.337011	ELN/FBLN2	2
GO_FEEDING_BEHAVIOR	2/168	2013-05-01	0.058524	0.371186	0.337011	APP/UCHL1	2
GO_FERROUS_IRON_BINDING	2/168	2013-05-01	0.058524	0.371186	0.337011	TF/FTH1	2
GO_FILAMENTOUS_ACTIN	2/168	2013-05-01	0.058524	0.371186	0.337011	FLNA/ACTG1	2
GO_INFLAMMATORY_CELL_APOPTOTIC_PROCESS	2/168	2013-05-01	0.058524	0.371186	0.337011	IRF3/ANXA1	2
GO_KILLING_OF_CELLS_OF_OTHER_ORGANISM	2/168	2013-05-01	0.058524	0.371186	0.337011	GAPDH/DCD	2
GO_LEUKOCYTE_ACTIVATION_INVOLVED_IN_INFLAMMATORY_RESPONSE	2/168	2013-05-01	0.058524	0.371186	0.337011	APP/CLU	2
GO_LEUKOCYTE_HOMEOSTASIS	2/168	2013-05-01	0.058524	0.371186	0.337011	ANXA1/MIF	2
GO_LIPASE_ACTIVATOR_ACTIVITY	2/168	2013-05-01	0.058524	0.371186	0.337011	APOH/GM2A	2
GO_LIPOPROTEIN_METABOLIC_PROCESS	2/168	2013-05-01	0.058524	0.371186	0.337011	APOE/APOA2	2
GO_MYELIN_MAINTENANCE	2/168	2013-05-01	0.058524	0.371186	0.337011	SOD1/CLU	2
GO_NEGATIVE_REGULATION_OF_ALCOHOL_BIOSYNTHETIC_PROCESS	2/168	2013-05-01	0.058524	0.371186	0.337011	SOD1/APOE	2
GO_NEGATIVE_REGULATION_OF_INTRACELLULAR_STEROID_HORMONE_RECEPTOR_SIGNALING_PATHWAY	2/168	2013-05-01	0.058524	0.371186	0.337011	CALR/SFRP1	2
GO_NEGATIVE_REGULATION_OF_OSSIFICATION	2/168	2013-05-01	0.058524	0.371186	0.337011	IGFBP5/SFRP1	2
GO_NEGATIVE_REGULATION_OF_OXIDATIVE_STRESS_INDUCED_INTRINSIC_APOPTOTIC_SIGNALING_PATHWAY	2/168	2013-05-01	0.058524	0.371186	0.337011	HSPB1/NONO	2
GO_NUCLEOBASE_CONTAINING_COMPOUND_TRANSMEMBRANE_TRANSPORTER_ACTIVITY	2/168	2013-05-01	0.058524	0.371186	0.337011	SLC25A5/HNRNPA3	2
GO_NUCLEOSOME_POSITIONING	2/168	2013-05-01	0.058524	0.371186	0.337011	HIST1H1E/HIST1H1B	2
GO_P38MAPK_CASCADE	2/168	2013-05-01	0.058524	0.371186	0.337011	EZR/KARS	2
GO_POSITIVE_REGULATION_OF_CELL_KILLING	2/168	2013-05-01	0.058524	0.371186	0.337011	GAPDH/B2M	2
GO_POSITIVE_REGULATION_OF_DNA_REPLICATION	2/168	2013-05-01	0.058524	0.371186	0.337011	DHX9/STOML2	2
GO_POSITIVE_REGULATION_OF_T_CELL_MIGRATION	2/168	2013-05-01	0.058524	0.371186	0.337011	APP/S100A7	2
GO_POST_EMBRYONIC_ANIMAL_ORGAN_MORPHOGENESIS	2/168	2013-05-01	0.058524	0.371186	0.337011	MFAP2/EFEMP1	2
GO_REGULATION_OF_CELLULAR_RESPONSE_TO_DRUG	2/168	2013-05-01	0.058524	0.371186	0.337011	PSAP/TXN	2
GO_REGULATION_OF_CHROMATIN_SILENCING	2/168	2013-05-01	0.058524	0.371186	0.337011	HIST1H1E/HIST1H1B	2
GO_REGULATION_OF_CYTOPLASMIC_TRANSLATION	2/168	2013-05-01	0.058524	0.371186	0.337011	EEF2/DHX9	2
GO_REGULATION_OF_MACROPHAGE_CHEMOTAXIS	2/168	2013-05-01	0.058524	0.371186	0.337011	MIF/KARS	2
GO_REGULATION_OF_MACROPHAGE_MIGRATION	2/168	2013-05-01	0.058524	0.371186	0.337011	MIF/KARS	2
GO_REGULATION_OF_MEMBRANE_REPOLARIZATION	2/168	2013-05-01	0.058524	0.371186	0.337011	FLNA/YWHAE	2
GO_REGULATION_OF_SUPEROXIDE_ANION_GENERATION	2/168	2013-05-01	0.058524	0.371186	0.337011	SOD1/GSTP1	2
GO_REGULATION_OF_VIRAL_ENTRY_INTO_HOST_CELL	2/168	2013-05-01	0.058524	0.371186	0.337011	GSN/P4HB	2
GO_SEQUESTERING_OF_METAL_ION	2/168	2013-05-01	0.058524	0.371186	0.337011	FTH1/S100A7	2
GO_SKELETAL_MUSCLE_TISSUE_REGENERATION	2/168	2013-05-01	0.058524	0.371186	0.337011	ANXA1/PKM	2
GO_SUPEROXIDE_ANION_GENERATION	2/168	2013-05-01	0.058524	0.371186	0.337011	SOD1/GSTP1	2
GSE13485_DAY3_VS_DAY21_YF17D_VACCINE_PBMC_DN	2/168	2013-05-01	0.058524	0.371186	0.337011	APOH/HIST1H4A	2
GSE18791_UNSTIM_VS_NEWCATSLE_VIRUS_DC_1H_UP	2/168	2013-05-01	0.058524	0.371186	0.337011	TF/TTR	2
GSE18791_UNSTIM_VS_NEWCATSLE_VIRUS_DC_2H_UP	2/168	2013-05-01	0.058524	0.371186	0.337011	AQP1/CRISPLD1	2
GSE41176_UNSTIM_VS_ANTI_IGM_STIM_TAK1_KO_BCELL_6H_DN	2/168	2013-05-01	0.058524	0.371186	0.337011	CLSTN1/CRISPLD1	2
HECKER_IFNB1_TARGETS	2/168	2013-05-01	0.058524	0.371186	0.337011	CLU/LGALS3BP	2
KANG_CISPLATIN_RESISTANCE_UP	2/168	2013-05-01	0.058524	0.371186	0.337011	FTH1/SF3B3	2
KORKOLA_YOLK_SAC_TUMOR_UP	2/168	2013-05-01	0.058524	0.371186	0.337011	GAPDH/TPI1	2
LE_SKI_TARGETS_DN	2/168	2013-05-01	0.058524	0.371186	0.337011	COL18A1/EFEMP1	2
MAGRANGEAS_MULTIPLE_MYELOMA_IGG_VS_IGA_DN	2/168	2013-05-01	0.058524	0.371186	0.337011	IGHG1/CFI	2
MAGRANGEAS_MULTIPLE_MYELOMA_IGG_VS_IGA_UP	2/168	2013-05-01	0.058524	0.371186	0.337011	CST3/ANXA1	2
MODULE_132	2/168	2013-05-01	0.058524	0.371186	0.337011	SOD1/GSTP1	2
MODULE_157	2/168	2013-05-01	0.058524	0.371186	0.337011	CFB/ITIH4	2
MODULE_330	2/168	2013-05-01	0.058524	0.371186	0.337011	GSN/ACTA1	2
MORF_ETV3	2/168	2013-05-01	0.058524	0.371186	0.337011	ITIH4/SLC2A1	2
ODONNELL_TARGETS_OF_MYC_AND_TFRC_UP	2/168	2013-05-01	0.058524	0.371186	0.337011	IGHA1/ANXA4	2
OUYANG_PROSTATE_CANCER_PROGRESSION_UP	2/168	2013-05-01	0.058524	0.371186	0.337011	CD81/CDC42	2
PID_HDAC_CLASSIII_PATHWAY	2/168	2013-05-01	0.058524	0.371186	0.337011	HIST1H1E/TUBA1B	2
PID_HNF3A_PATHWAY	2/168	2013-05-01	0.058524	0.371186	0.337011	SOD1/COL18A1	2
PID_P38_ALPHA_BETA_DOWNSTREAM_PATHWAY	2/168	2013-05-01	0.058524	0.371186	0.337011	HSPB1/GDI1	2
REACTOME_ANTIGEN_ACTIVATES_B_CELL_RECEPTOR_BCR_LEADING_TO_GENERATION_OF_SECOND_MESSENGERS	2/168	2013-05-01	0.058524	0.371186	0.337011	STIM1/IGKV4-1	2
REACTOME_APOPTOSIS_INDUCED_DNA_FRAGMENTATION	2/168	2013-05-01	0.058524	0.371186	0.337011	HIST1H1E/HIST1H1B	2
REACTOME_CHK1_CHK2_CDS1_MEDIATED_INACTIVATION_OF_CYCLIN_B:CDK1_COMPLEX	2/168	2013-05-01	0.058524	0.371186	0.337011	YWHAE/YWHAZ	2
REACTOME_GRB2:SOS_PROVIDES_LINKAGE_TO_MAPK_SIGNALING_FOR_INTEGRINS	2/168	2013-05-01	0.058524	0.371186	0.337011	FN1/TLN1	2
REACTOME_NETRIN_1_SIGNALING	2/168	2013-05-01	0.058524	0.371186	0.337011	EZR/CDC42	2
SANA_RESPONSE_TO_IFNG_UP	2/168	2013-05-01	0.058524	0.371186	0.337011	C1S/LGALS3BP	2
TCGA_GLIOBLASTOMA_COPY_NUMBER_DN	2/168	2013-05-01	0.058524	0.371186	0.337011	ENO1/QKI	2
TING_SILENCED_BY_DICER	2/168	2013-05-01	0.058524	0.371186	0.337011	VIM/SPARC	2
WARTERS_IR_RESPONSE_5GY	2/168	2013-05-01	0.058524	0.371186	0.337011	APP/B2M	2
XU_RESPONSE_TO_TRETINOIN_AND_NSC682994_UP	2/168	2013-05-01	0.058524	0.371186	0.337011	ANXA1/GSTP1	2
YANG_BREAST_CANCER_ESR1_DN	2/168	2013-05-01	0.058524	0.371186	0.337011	MFAP2/SFRP1	2
ZHAN_MULTIPLE_MYELOMA_MF_UP	2/168	2013-05-01	0.058524	0.371186	0.337011	PEBP1/MFAP2	2
E4BP4_01	5/168	26/2013	0.0595825	0.37506	0.340529	DNAJA2/CLSTN1/UCHL1/EEF2/CDC42	5
ESC_V6.5_UP_LATE.V1_UP	5/168	26/2013	0.0595825	0.37506	0.340529	CTSH/APP/TTR/MFAP2/LGMN	5
GNF2_MLH1	5/168	26/2013	0.0595825	0.37506	0.340529	HNRNPA2B1/LRPPRC/CCT5/HNRNPA3/KARS	5
GO_ISOPRENOID_METABOLIC_PROCESS	5/168	26/2013	0.0595825	0.37506	0.340529	NPC2/APOE/APOA2/TTR/HSPG2	5
GO_RESPONSE_TO_STARVATION	5/168	26/2013	0.0595825	0.37506	0.340529	CTSV/HSPA5/HSPA8/SLC2A1/SFRP1	5
GSE21380_TFH_VS_GERMINAL_CENTER_TFH_CD4_TCELL_UP	5/168	26/2013	0.0595825	0.37506	0.340529	C1R/CFB/APOE/ANXA11/SFRP1	5
GSE2770_IL12_AND_TGFB_ACT_VS_ACT_CD4_TCELL_2H_DN	5/168	26/2013	0.0595825	0.37506	0.340529	F5/EZR/TKT/PEBP1/IGFBP7	5
GSE3203_WT_VS_IFNAR1_KO_INFLUENZA_INFECTED_LN_BCELL_DN	5/168	26/2013	0.0595825	0.37506	0.340529	SOD1/ANXA1/HSP90AB1/ACTA1/PLEC	5
GSE36095_WT_VS_HDAC9_KO_TREG_UP	5/168	26/2013	0.0595825	0.37506	0.340529	CTSH/LDHA/APOE/ANXA4/ALDOC	5
LUI_THYROID_CANCER_PAX8_PPARG_DN	5/168	26/2013	0.0595825	0.37506	0.340529	ITM2B/HSP90AB1/HSPA8/B2M/YWHAZ	5
NUTT_GBM_VS_AO_GLIOMA_UP	5/168	26/2013	0.0595825	0.37506	0.340529	LDHA/VIM/FLNA/IGFBP5/NUCB1	5
TOOKER_GEMCITABINE_RESISTANCE_UP	5/168	26/2013	0.0595825	0.37506	0.340529	CD81/FTH1/TPP1/ANXA1/TPI1	5
YGCANTGCR_UNKNOWN	5/168	26/2013	0.0595825	0.37506	0.340529	EIF4G2/APP/CLSTN1/PSAP/NONO	5
KAECH_DAY8_EFF_VS_DAY15_EFF_CD8_TCELL_UP	10/168	70/2013	0.0613995	0.386126	0.350576	BTF3/LDHA/ALDOA/TUBB/TXN/PPIB/PSMA5/PRDX1/LGALS3BP/GGH	10
GSE17721_PAM3CSK4_VS_CPG_24H_BMDC_UP	7/168	43/2013	0.0616596	0.386126	0.350576	CTSV/IDH1/UCHL1/EEF1D/PDIA3/PRCP/BCAP31	7
GSE22886_DC_VS_MONOCYTE_UP	7/168	43/2013	0.0616596	0.386126	0.350576	CD81/HSPB1/GSN/EPRS/CALR/PEBP1/ANXA11	7
GSE3039_CD4_TCELL_VS_B1_BCELL_UP	7/168	43/2013	0.0616596	0.386126	0.350576	CST3/FN1/GSN/P4HB/HIST1H1E/GM2A/TUBA1B	7
GSE36476_CTRL_VS_TSST_ACT_40H_MEMORY_CD4_TCELL_YOUNG_DN	7/168	43/2013	0.0616596	0.386126	0.350576	SLC25A5/TUBB/TXN/TPI1/ACTG1/TUBA1B/LGMN	7
GSE5589_LPS_VS_LPS_AND_IL10_STIM_IL6_KO_MACROPHAGE_45MIN_DN	7/168	43/2013	0.0616596	0.386126	0.350576	C1R/ANXA1/MIF/PKM/TKT/ANXA11/HNRNPD	7
HALLMARK_MYOGENESIS	7/168	43/2013	0.0616596	0.386126	0.350576	APP/GSN/SPARC/CLU/MYH3/ACTA1/IGFBP7	7
MCBRYAN_PUBERTAL_BREAST_6_7WK_UP	7/168	43/2013	0.0616596	0.386126	0.350576	HDLBP/IGHA1/IGKC/GM2A/IGFBP5/ATP6V0A1/QKI	7
PAX4_03	7/168	43/2013	0.0616596	0.386126	0.350576	SNX12/ANXA4/HNRNPA2B1/IGFBP5/YWHAE/DSG1/TLN1	7
DANG_MYC_TARGETS_UP	9/168	61/2013	0.0625243	0.390643	0.354677	LDHA/CSTB/GAPDH/ENO1/UCHL1/TXN/HSPA8/HNRNPA2B1/CCT5	9
GO_CONTRACTILE_FIBER	9/168	61/2013	0.0625243	0.390643	0.354677	ALDOA/HSPB1/ENO1/MYH3/SLC2A1/FLNA/ACTG1/ACTA1/PLEC	9
GSE37301_GRANULOCYTE_MONOCYTE_PROGENITOR_VS_RAG2_KO_NK_CELL_DN	9/168	61/2013	0.0625243	0.390643	0.354677	EZR/CFI/APP/TPP1/TTR/HPX/ANXA1/HNRNPD/NID2	9
HOLLMANN_APOPTOSIS_VIA_CD40_DN	9/168	61/2013	0.0625243	0.390643	0.354677	IGHA1/NPC2/VIM/ANXA5/CANX/EEF1D/SERPINF1/LGALS3BP/SEC23IP	9
GSE24634_TREG_VS_TCONV_POST_DAY10_IL4_CONVERSION_DN	8/168	52/2013	0.062776	0.391765	0.355696	C1S/NPC2/ENPP2/IDH1/GSN/PSAP/SPARC/BCAP31	8
LI_WILMS_TUMOR_VS_FETAL_KIDNEY_1_UP	8/168	52/2013	0.062776	0.391765	0.355696	CTSH/ITM2B/APOE/ANXA4/CLU/SERPINF1/PRCP/IGFBP7	8
GO_NEGATIVE_REGULATION_OF_PROTEIN_CATABOLIC_PROCESS	6/168	35/2013	0.0657643	0.407612	0.370083	SNX12/CST3/HSP90AB1/FLNA/SF3B3/HSP90AB2P	6
GO_REGULATION_OF_CELL_SHAPE	6/168	35/2013	0.0657643	0.407612	0.370083	EZR/FN1/ALDOA/ANXA1/MYH10/CDC42	6
GOLDRATH_EFF_VS_MEMORY_CD8_TCELL_UP	6/168	35/2013	0.0657643	0.407612	0.370083	ANXA1/ANXA4/TXN/PSMA5/TUBA1B/GGH	6
GSE20366_CD103_KLRG1_DP_VS_DN_TREG_DN	6/168	35/2013	0.0657643	0.407612	0.370083	CTSH/ITM2B/TF/TPP1/ANXA4/LGMN	6
GSE22140_HEALTHY_VS_ARTHRITIC_GERMFREE_MOUSE_CD4_TCELL_UP	6/168	35/2013	0.0657643	0.407612	0.370083	CTSH/C1R/CFB/GSN/EPRS/LGALS3BP	6
GSE22886_NAIVE_CD8_TCELL_VS_DC_UP	6/168	35/2013	0.0657643	0.407612	0.370083	EZR/IRF3/ALDOC/EEF2/DSC1/HNRNPD	6
GSE2770_IL4_ACT_VS_ACT_CD4_TCELL_6H_UP	6/168	35/2013	0.0657643	0.407612	0.370083	F5/EZR/ANP32A/TKT/PEBP1/IGFBP7	6
GSE6092_UNSTIM_VS_IFNG_STIM_AND_B_BURGDORFERI_INF_ENDOTHELIAL_CELL_UP	6/168	35/2013	0.0657643	0.407612	0.370083	ITM2B/SLC2A1/B2M/SFRP1/GGH/QKI	6
GSE9650_EXHAUSTED_VS_MEMORY_CD8_TCELL_UP	6/168	35/2013	0.0657643	0.407612	0.370083	HIST1H1E/HIST1H1B/FLNA/CANX/LGMN/TLN1	6
MORF_PRDX3	6/168	35/2013	0.0657643	0.407612	0.370083	SOD1/HNRNPA2B1/CANX/CCT5/PSMD7/KARS	6
REACTOME_GLUCOSE_METABOLISM	6/168	35/2013	0.0657643	0.407612	0.370083	ALDOA/GAPDH/ENO1/ALDOC/PKM/TPI1	6
REACTOME_MUSCLE_CONTRACTION	6/168	35/2013	0.0657643	0.407612	0.370083	STIM1/ANXA1/VIM/MYH3/ACTA1/TLN1	6
DELYS_THYROID_CANCER_UP	12/168	90/2013	0.0664727	0.409196	0.371522	CTSH/CFB/NPC2/CFI/APOE/FN1/ANXA1/SCG5/C4A/PKM/MYH10/MFAP2	12
GO_POSITIVE_REGULATION_OF_DEFENSE_RESPONSE	12/168	90/2013	0.0664727	0.409196	0.371522	APP/KLKB1/IRF3/HPX/PSMA4/PSMA5/PSMD7/DHX9/KARS/NONO/PGLYRP2/LGMN	12
GO_REGULATION_OF_SYSTEM_PROCESS	10/168	71/2013	0.0664983	0.409196	0.371522	APP/STIM1/AQP1/SOD1/APOA2/ENO1/FLNA/IGFBP5/PEBP1/YWHAE	10
GSE9006_HEALTHY_VS_TYPE_1_DIABETES_PBMC_4MONTH_POST_DX_UP	10/168	71/2013	0.0664983	0.409196	0.371522	DNAJA2/ALDOA/ANXA5/PDIA4/PDIA3/HNRNPA3/YWHAZ/ACTG1/HNRNPD/QKI	10
MODULE_100	10/168	71/2013	0.0664983	0.409196	0.371522	TF/ENPP2/AQP1/APOE/SCG5/UCHL1/PTGDS/NID2/SFRP1/ATP6V0A1	10
MODULE_137	10/168	71/2013	0.0664983	0.409196	0.371522	TF/ENPP2/AQP1/APOE/SCG5/UCHL1/PTGDS/NID2/SFRP1/ATP6V0A1	10
AGCATTA_MIR155	4/168	19/2013	0.0673937	0.409196	0.371522	YWHAE/YWHAZ/ACTA1/QKI	4
ATF2_UP.V1_DN	4/168	19/2013	0.0673937	0.409196	0.371522	CFB/MYH3/FBLN2/EFEMP1	4
GAVIN_FOXP3_TARGETS_CLUSTER_P3	4/168	19/2013	0.0673937	0.409196	0.371522	CFB/ALDOC/ATP6V0A1/LGMN	4
GO_ALCOHOL_BINDING	4/168	19/2013	0.0673937	0.409196	0.371522	CD81/NPC2/APOE/APOA2	4
GO_MYELIN_SHEATH	4/168	19/2013	0.0673937	0.409196	0.371522	GSN/HSP90AA1/PEBP1/GDI1	4
GO_NEURON_PROJECTION_TERMINUS	4/168	19/2013	0.0673937	0.409196	0.371522	UCHL1/HSPA8/PEBP1/ACTG1	4
GO_POSITIVE_REGULATION_OF_PROTEIN_KINASE_B_SIGNALING	4/168	19/2013	0.0673937	0.409196	0.371522	HSP90AA1/HSP90AB1/TXN/IGFBP5	4
GO_REGULATION_OF_NIK_NF_KAPPAB_SIGNALING	4/168	19/2013	0.0673937	0.409196	0.371522	APP/CALR/TMSB4X/PRDX1	4
GO_REGULATION_OF_RESPONSE_TO_ENDOPLASMIC_RETICULUM_STRESS	4/168	19/2013	0.0673937	0.409196	0.371522	CLU/HSPA5/BCAP31/DNAJC3	4
GO_RESPONSE_TO_ANTINEOPLASTIC_AGENT	4/168	19/2013	0.0673937	0.409196	0.371522	AQP1/SERPINF1/NUCB1/HNRNPD	4
GSE15733_BM_VS_SPLEEN_MEMORY_CD4_TCELL_UP	4/168	19/2013	0.0673937	0.409196	0.371522	F5/TF/APOE/ANXA1	4
GSE22611_NOD2_VS_CTRL_TRANSDUCED_HEK293T_CELL_DN	4/168	19/2013	0.0673937	0.409196	0.371522	LDHA/GAPDH/TKT/PLEC	4
GSE30971_CTRL_VS_LPS_STIM_MACROPHAGE_WBP7_KO_4H_DN	4/168	19/2013	0.0673937	0.409196	0.371522	FN1/GAPDH/SCG5/PRCP	4
GSE36476_CTRL_VS_TSST_ACT_40H_MEMORY_CD4_TCELL_OLD_UP	4/168	19/2013	0.0673937	0.409196	0.371522	CLSTN1/ANXA1/EEF1D/ATP6V0A1	4
GSE3982_EFF_MEMORY_CD4_TCELL_VS_TH2_UP	4/168	19/2013	0.0673937	0.409196	0.371522	ITIH4/AQP1/ANXA1/EEF1D	4
GSE39820_IL1B_IL6_VS_IL1B_IL6_IL23A_TREATED_CD4_TCELL_DN	4/168	19/2013	0.0673937	0.409196	0.371522	ENPP2/APOE/VIM/ANXA11	4
GSE4590_PRE_BCELL_VS_VPREB_POS_LARGE_PRE_BCELL_DN	4/168	19/2013	0.0673937	0.409196	0.371522	ANXA5/CDC42/HNRNPD/GGH	4
GSE46606_IRF4HIGH_VS_IRF4MID_CD40L_IL2_IL5_DAY1_STIMULATED_BCELL_DN	4/168	19/2013	0.0673937	0.409196	0.371522	DNAJA2/IGKC/HSPA5/PSMA5	4
GSE5589_WT_VS_IL6_KO_LPS_STIM_MACROPHAGE_45MIN_DN	4/168	19/2013	0.0673937	0.409196	0.371522	PDIA3/ANXA11/YWHAE/NUCB1	4
LE_EGR2_TARGETS_UP	4/168	19/2013	0.0673937	0.409196	0.371522	EZR/HNRNPA2B1/COL18A1/BASP1	4
MARSON_FOXP3_TARGETS_UP	4/168	19/2013	0.0673937	0.409196	0.371522	CD81/VIM/GM2A/BASP1	4
REACTOME_ECM_PROTEOGLYCANS	4/168	19/2013	0.0673937	0.409196	0.371522	APP/FN1/SPARC/HSPG2	4
REACTOME_SEMAPHORIN_INTERACTIONS	4/168	19/2013	0.0673937	0.409196	0.371522	HSP90AA1/HSP90AB1/MYH10/TLN1	4
REACTOME_VISUAL_PHOTOTRANSDUCTION	4/168	19/2013	0.0673937	0.409196	0.371522	APOE/APOA2/TTR/HSPG2	4
GCTNWTTGK_UNKNOWN	7/168	44/2013	0.0683855	0.409196	0.371522	EIF4G2/MFAP2/VCP/NID2/PLEC/NONO/SFRP1	7
GO_BASOLATERAL_PLASMA_MEMBRANE	7/168	44/2013	0.0683855	0.409196	0.371522	CD81/TF/EZR/AQP1/ANXA1/SLC2A1/GM2A	7
GO_EPITHELIAL_CELL_PROLIFERATION	7/168	44/2013	0.0683855	0.409196	0.371522	CPB2/APOE/APOH/SPARC/IGFBP5/SERPINF1/SFRP1	7
GSE17974_0.5H_VS_72H_IL4_AND_ANTI_IL12_ACT_CD4_TCELL_DN	7/168	44/2013	0.0683855	0.409196	0.371522	BTF3/IDH1/LDHA/ENO1/TUBB/PSMA5/ACTG1	7
GSE17974_CTRL_VS_ACT_IL4_AND_ANTI_IL12_72H_CD4_TCELL_DN	7/168	44/2013	0.0683855	0.409196	0.371522	SNX12/TPP1/ANXA4/HNRNPA2B1/BCAP31/YWHAE/PRDX1	7
GSE36826_WT_VS_IL1R_KO_SKIN_STAPH_AUREUS_INF_DN	7/168	44/2013	0.0683855	0.409196	0.371522	C1R/ENPP2/LDHA/HSPB1/PEBP1/BASP1/IGFBP7	7
GSE7852_LN_VS_THYMUS_TREG_DN	7/168	44/2013	0.0683855	0.409196	0.371522	EZR/RGS12/LDHA/ENO1/HSP90AA1/TPI1/IGFBP7	7
MODULE_159	7/168	44/2013	0.0683855	0.409196	0.371522	EIF4G2/SCG5/EEF2/EEF1D/CDC42/TUBB4B/KARS	7
MODULE_54	7/168	44/2013	0.0683855	0.409196	0.371522	SLC25A5/SCG5/CCT5/TPI1/ACTG1/PRDX1/GGH	7
SHETH_LIVER_CANCER_VS_TXNIP_LOSS_PAM1	7/168	44/2013	0.0683855	0.409196	0.371522	ENPP2/CSTB/ANXA4/TUBA1B/TUBB4B/DHX9/ATP6V0A1	7
BERTUCCI_MEDULLARY_VS_DUCTAL_BREAST_CANCER_UP	5/168	27/2013	0.0683872	0.409196	0.371522	C1S/APOE/PSAP/PSMA5/SEC23IP	5
BROWNE_HCMV_INFECTION_14HR_UP	5/168	27/2013	0.0683872	0.409196	0.371522	APOE/PDIA4/PTGDS/VCP/MORC3	5
CONCANNON_APOPTOSIS_BY_EPOXOMICIN_DN	5/168	27/2013	0.0683872	0.409196	0.371522	LDHA/ALDOC/GM2A/PEBP1/TMSB4X	5
GO_RECEPTOR_COMPLEX	5/168	27/2013	0.0683872	0.409196	0.371522	TF/APP/HSP90AB1/B2M/STOML2	5
GSE14769_UNSTIM_VS_120MIN_LPS_BMDM_UP	5/168	27/2013	0.0683872	0.409196	0.371522	GSN/PPIB/PEBP1/GDI1/LGMN	5
GSE15767_MED_VS_SCS_MAC_LN_UP	5/168	27/2013	0.0683872	0.409196	0.371522	NPC2/GSN/HSP90AA1/ANXA5/MYH10	5
GSE17721_POLYIC_VS_PAM3CSK4_2H_BMDC_DN	5/168	27/2013	0.0683872	0.409196	0.371522	IGHG1/CD81/HSP90AA1/ACTA1/EFEMP1	5
GSE21774_CD62L_POS_CD56_DIM_VS_CD62L_NEG_CD56_DIM_NK_CELL_DN	5/168	27/2013	0.0683872	0.409196	0.371522	CFB/IDH1/ALDOA/ENO1/CALR	5
GSE22601_IMMATURE_CD4_SINGLE_POSITIVE_VS_CD4_SINGLE_POSITIVE_THYMOCYTE_DN	5/168	27/2013	0.0683872	0.409196	0.371522	VIM/TXN/TKT/TUBA1B/PDCD6IP	5
GSE24142_DN2_VS_DN3_THYMOCYTE_FETAL_DN	5/168	27/2013	0.0683872	0.409196	0.371522	STIM1/APOE/PSAP/FBLN2/LGALS3BP	5
GSE24671_CTRL_VS_BAKIMULC_INFECTED_MOUSE_SPLENOCYTES_DN	5/168	27/2013	0.0683872	0.409196	0.371522	EPRS/EEF2/IGFBP5/FBLN2/PLEC	5
GSE25085_FETAL_LIVER_VS_FETAL_BM_SP4_THYMIC_IMPLANT_DN	5/168	27/2013	0.0683872	0.409196	0.371522	C1R/TF/APP/FTH1/GDI1	5
GSE2585_CTEC_VS_THYMIC_DC_DN	5/168	27/2013	0.0683872	0.409196	0.371522	IDH1/HPX/ALDOA/MIF/IGFBP7	5
GSE26928_CENTR_MEMORY_VS_CXCR5_POS_CD4_TCELL_UP	5/168	27/2013	0.0683872	0.409196	0.371522	P4HB/PKM/PTGDS/BTD/PRDX1	5
GSE2770_UNTREATED_VS_ACT_CD4_TCELL_2H_UP	5/168	27/2013	0.0683872	0.409196	0.371522	CTSH/HSPA5/CAPN2/LGALS3BP/PLEC	5
GSE28726_NAIVE_CD4_TCELL_VS_NAIVE_NKTCELL_DN	5/168	27/2013	0.0683872	0.409196	0.371522	CTSH/ITIH4/TTR/SERPINF1/LGALS3BP	5
GSE32986_UNSTIM_VS_GMCSF_AND_CURDLAN_LOWDOSE_STIM_DC_DN	5/168	27/2013	0.0683872	0.409196	0.371522	ITM2B/NPC2/TPP1/CLSTN1/LGMN	5
GSE360_DC_VS_MAC_T_GONDII_UP	5/168	27/2013	0.0683872	0.409196	0.371522	C1S/TIPRL/FN1/TXN/PSMA5	5
GSE360_L_MAJOR_VS_B_MALAYI_LOW_DOSE_MAC_UP	5/168	27/2013	0.0683872	0.409196	0.371522	CSTB/HSP90AA1/PKM/MYH10/YWHAZ	5
GSE40274_CTRL_VS_FOXP3_AND_EOS_TRANSDUCED_ACTIVATED_CD4_TCELL_DN	5/168	27/2013	0.0683872	0.409196	0.371522	DNAJA2/UCHL1/PSMD7/KARS/RAB6B	5
GSE40274_CTRL_VS_LEF1_TRANSDUCED_ACTIVATED_CD4_TCELL_UP	5/168	27/2013	0.0683872	0.409196	0.371522	CD81/EZR/CST3/ALDOC/PRCP	5
GSE42021_CD24HI_VS_CD24LOW_TCONV_THYMUS_DN	5/168	27/2013	0.0683872	0.409196	0.371522	C1S/C1R/ITM2B/CFB/PSMA4	5
GSE9960_GRAM_NEG_VS_GRAM_POS_SEPSIS_PBMC_UP	5/168	27/2013	0.0683872	0.409196	0.371522	IGHG1/FTH1/TUBB/PSMA5/PDCD6IP	5
GO_CELLULAR_RESPONSE_TO_HORMONE_STIMULUS	14/168	110/2013	0.0686506	0.410546	0.372748	CTSH/AQP1/ANXA1/EPRS/ANXA5/GSTP1/PKM/CALR/SERPINF1/PRCP/HNRNPD/IGFBP7/SFRP1/ATP6V0A1	14
GO_ANTIGEN_PROCESSING_AND_PRESENTATION_OF_PEPTIDE_ANTIGEN_VIA_MHC_CLASS_I	8/168	53/2013	0.0688924	0.411089	0.373241	PSMA4/CALR/CANX/PSMA5/PDIA3/BCAP31/PSMD7/B2M	8
GO_INTRINSIC_APOPTOTIC_SIGNALING_PATHWAY	8/168	53/2013	0.0688924	0.411089	0.373241	SOD1/HSPB1/ENO1/P4HB/CLU/MIF/BCAP31/NONO	8
GO_STEROID_METABOLIC_PROCESS	8/168	53/2013	0.0688924	0.411089	0.373241	HDLBP/NPC2/APP/SOD1/APOE/APOA2/IGFBP7/LGMN	8
GSE3039_ALPHABETA_CD8_TCELL_VS_B1_BCELL_DN	8/168	53/2013	0.0688924	0.411089	0.373241	SNX12/CFB/TPP1/CTSV/ENO1/TUBB/TUBB4B/PLEC	8
GO_KINASE_BINDING	15/168	120/2013	0.0690046	0.411534	0.373644	EZR/LDHA/HSPB1/HSP90AA1/HSP90AB1/ANXA5/GSTP1/SLC2A1/EEF2/FLNA/PEBP1/CDC42/YWHAZ/DNAJC3/HSP90AB2P	15
DEBIASI_APOPTOSIS_BY_REOVIRUS_INFECTION_DN	11/168	81/2013	0.0692967	0.413049	0.37502	ENPP2/IDH1/CLSTN1/C4B/PDIA4/GM2A/FLNA/IGFBP5/DHX9/PLEC/SFRP1	11
GO_CELLULAR_PROTEIN_CATABOLIC_PROCESS	20/168	171/2013	0.0699001	0.416418	0.378079	CTSH/CD81/EZR/CTSV/APOE/HSP90AA1/HSP90AB1/UCHL1/CLU/HSPA5/CAPN2/PSMA4/PSMA5/BCAP31/PSMD7/VCP/DNAJC3/HSP90AB2P/PDCD6IP/LGMN	20
CHENG_RESPONSE_TO_NICKEL_ACETATE	3/168	2013-12-01	0.0717055	0.420956	0.382199	TF/APP/HSP90AA1	3
DELPUECH_FOXO3_TARGETS_UP	3/168	2013-12-01	0.0717055	0.420956	0.382199	GSN/CLU/GM2A	3
GAUSSMANN_MLL_AF4_FUSION_TARGETS_E_UP	3/168	2013-12-01	0.0717055	0.420956	0.382199	C1S/CLU/SFRP1	3
GO_ADULT_LOCOMOTORY_BEHAVIOR	3/168	2013-12-01	0.0717055	0.420956	0.382199	APP/CSTB/UCHL1	3
GO_CENTRAL_NERVOUS_SYSTEM_NEURON_DIFFERENTIATION	3/168	2013-12-01	0.0717055	0.420956	0.382199	HSP90AA1/HSP90AB1/SFRP1	3
GO_DIGESTION	3/168	2013-12-01	0.0717055	0.420956	0.382199	EZR/AQP1/APOA2	3
GO_DNA_PACKAGING_COMPLEX	3/168	2013-12-01	0.0717055	0.420956	0.382199	HIST1H1E/HIST1H1B/HIST1H4A	3
GO_GLUTATHIONE_METABOLIC_PROCESS	3/168	2013-12-01	0.0717055	0.420956	0.382199	IDH1/SOD1/GSTP1	3
GO_LONG_TERM_SYNAPTIC_POTENTIATION	3/168	2013-12-01	0.0717055	0.420956	0.382199	APP/APOE/LGMN	3
GO_NITRIC_OXIDE_BIOSYNTHETIC_PROCESS	3/168	2013-12-01	0.0717055	0.420956	0.382199	HSP90AA1/HSP90AB1/CLU	3
GO_POSITIVE_REGULATION_OF_ACTIN_FILAMENT_BUNDLE_ASSEMBLY	3/168	2013-12-01	0.0717055	0.420956	0.382199	FLNA/CDC42/SFRP1	3
GO_RESPONSE_TO_NERVE_GROWTH_FACTOR	3/168	2013-12-01	0.0717055	0.420956	0.382199	APP/HSPA5/EEF2	3
GSE17974_CTRL_VS_ACT_IL4_AND_ANTI_IL12_48H_CD4_TCELL_UP	3/168	2013-12-01	0.0717055	0.420956	0.382199	ENPP2/DSC1/DNAJC3	3
GSE18791_CTRL_VS_NEWCASTLE_VIRUS_DC_8H_DN	3/168	2013-12-01	0.0717055	0.420956	0.382199	CFB/ITIH4/LGALS3BP	3
GSE20366_CD103_POS_VS_NEG_TREG_KLRG1NEG_UP	3/168	2013-12-01	0.0717055	0.420956	0.382199	BTF3/CTSV/SCG5	3
GSE21670_TGFB_VS_IL6_TREATED_STAT3_KO_CD4_TCELL_DN	3/168	2013-12-01	0.0717055	0.420956	0.382199	ANXA1/SCG5/GSN	3
GSE22886_NAIVE_VS_MEMORY_TCELL_UP	3/168	2013-12-01	0.0717055	0.420956	0.382199	HSP90AB1/SERPINF1/DSC1	3
GSE3982_NKCELL_VS_TH2_UP	3/168	2013-12-01	0.0717055	0.420956	0.382199	IGHA1/TPP1/ANXA1	3
GTTGNYNNRGNAAC_UNKNOWN	3/168	2013-12-01	0.0717055	0.420956	0.382199	SPARC/PLEC/STOML2	3
LIEN_BREAST_CARCINOMA_METAPLASTIC_VS_DUCTAL_UP	3/168	2013-12-01	0.0717055	0.420956	0.382199	ENPP2/VIM/FLNA	3
MARTIN_VIRAL_GPCR_SIGNALING_UP	3/168	2013-12-01	0.0717055	0.420956	0.382199	C1S/MYH10/IGFBP7	3
MCBRYAN_PUBERTAL_TGFB1_TARGETS_DN	3/168	2013-12-01	0.0717055	0.420956	0.382199	IDH1/NID2/SFRP1	3
MIKKELSEN_MEF_LCP_WITH_H3K4ME3	3/168	2013-12-01	0.0717055	0.420956	0.382199	ANXA1/SERPINF1/LGALS3BP	3
PID_ERA_GENOMIC_PATHWAY	3/168	2013-12-01	0.0717055	0.420956	0.382199	ANP32A/SOD1/COL18A1	3
REACTOME_GPCR_LIGAND_BINDING	3/168	2013-12-01	0.0717055	0.420956	0.382199	APP/ANXA1/PSAP	3
WEIGEL_OXIDATIVE_STRESS_BY_HNE_AND_TBH	3/168	2013-12-01	0.0717055	0.420956	0.382199	EZR/CLU/CAPN2	3
YAGI_AML_RELAPSE_PROGNOSIS	3/168	2013-12-01	0.0717055	0.420956	0.382199	NPC2/TKT/HNRNPD	3
GO_ACTIN_FILAMENT_BASED_PROCESS	18/168	151/2013	0.0718209	0.421179	0.382402	ELN/EZR/AQP1/ALDOA/ANXA1/GSN/VIM/MYH3/FLNA/CALR/MYH10/CDC42/TMSB4X/ACTG1/ACTA1/SFRP1/PDCD6IP/TLN1	18
REN_ALVEOLAR_RHABDOMYOSARCOMA_DN	18/168	151/2013	0.0718209	0.421179	0.382402	C1S/CD81/TPP1/IDH1/CST3/FN1/CSTB/ANXA1/GSN/P4HB/ANXA5/CLU/BCAP31/NUCB1/LGALS3BP/EFEMP1/IGFBP7/TLN1	18
MODULE_66	10/168	72/2013	0.0718621	0.421194	0.382415	TF/ENPP2/AQP1/APOE/SCG5/UCHL1/PTGDS/NID2/SFRP1/ATP6V0A1	10
GSE22886_NEUTROPHIL_VS_MONOCYTE_DN	13/168	101/2013	0.0723676	0.423473	0.384484	CTSH/TPP1/CLSTN1/ENO1/EPRS/HSP90AB1/GSTP1/CAPN2/HNRNPA2B1/CANX/HNRNPD/KARS/NONO	13
MORF_SKP1A	13/168	101/2013	0.0723676	0.423473	0.384484	BTF3/SOD1/HSP90AA1/CANX/EEF1D/BCAP31/PSMD7/HNRNPA3/VCP/YWHAE/YWHAZ/KARS/NONO	13
OSMAN_BLADDER_CANCER_UP	13/168	101/2013	0.0723676	0.423473	0.384484	TPP1/TIPRL/LDHA/ENO1/P4HB/HSP90AA1/PKM/FLNA/CALR/PDIA3/YWHAE/TUBB4B/IGFBP7	13
GO_ION_HOMEOSTASIS	14/168	111/2013	0.0729888	0.426649	0.387368	TF/APP/STIM1/FTH1/SOD1/APOE/HPX/ANXA5/CALR/BCAP31/B2M/YWHAE/ATP6V0A1/STOML2	14
YOSHIMURA_MAPK8_TARGETS_UP	14/168	111/2013	0.0729888	0.426649	0.387368	CFB/TF/KLKB1/SOD1/IGKC/HSPB1/SCG5/VIM/UCHL1/MYH3/EEF2/MIF/HIST1H4A/EFEMP1	14
BERTUCCI_MEDULLARY_VS_DUCTAL_BREAST_CANCER_DN	6/168	36/2013	0.0736955	0.428709	0.389239	CD81/AQP1/CAPN2/FLNA/MYH10/HSPG2	6
GO_DNA_BIOSYNTHETIC_PROCESS	6/168	36/2013	0.0736955	0.428709	0.389239	HSP90AA1/HSP90AB1/HNRNPA2B1/CCT5/VCP/HNRNPD	6
GO_POSITIVE_REGULATION_OF_MULTI_ORGANISM_PROCESS	6/168	36/2013	0.0736955	0.428709	0.389239	APOE/GAPDH/P4HB/MIF/PPIB/DHX9	6
GOLDRATH_NAIVE_VS_EFF_CD8_TCELL_DN	6/168	36/2013	0.0736955	0.428709	0.389239	IGKC/ANXA1/ANXA4/TXN/CAPN2/TPI1	6
GSE26030_UNSTIM_VS_RESTIM_TH1_DAY15_POST_POLARIZATION_UP	6/168	36/2013	0.0736955	0.428709	0.389239	EZR/LDHA/CST3/B2M/YWHAZ/NID2	6
GSE3720_VD1_VS_VD2_GAMMADELTA_TCELL_DN	6/168	36/2013	0.0736955	0.428709	0.389239	CFB/ENPP2/CSTB/ALDOC/MIF/VCP	6
GSE6259_CD4_TCELL_VS_CD8_TCELL_DN	6/168	36/2013	0.0736955	0.428709	0.389239	SNX12/ITM2B/CAPN2/PRCP/DSG1/PDCD6IP	6
GSE6269_FLU_VS_E_COLI_INF_PBMC_DN	6/168	36/2013	0.0736955	0.428709	0.389239	TF/BTF3/SLC25A5/SLC2A1/EEF2/FBLN2	6
MODULE_321	6/168	36/2013	0.0736955	0.428709	0.389239	LDHA/ANXA5/GSTP1/ANXA4/CAPN2/COL18A1	6
GO_REGULATION_OF_CELLULAR_PROTEIN_CATABOLIC_PROCESS	9/168	63/2013	0.0739819	0.429687	0.390126	CD81/EZR/APOE/HSP90AA1/HSP90AB1/CLU/BCAP31/VCP/HSP90AB2P	9
GSE24634_NAIVE_CD4_TCELL_VS_DAY3_IL4_CONV_TREG_DN	9/168	63/2013	0.0739819	0.429687	0.390126	HDLBP/CTSH/IDH1/EPRS/PSMA5/CCT5/VCP/TUBB4B/BASP1	9
GSE3982_EOSINOPHIL_VS_TH1_DN	9/168	63/2013	0.0739819	0.429687	0.390126	CTSH/ENO1/TUBB/GSTP1/HSPA8/MYH10/LRPPRC/VCP/PRDX1	9
GSE29618_MONOCYTE_VS_PDC_DAY7_FLU_VACCINE_DN	8/168	54/2013	0.0753643	0.436621	0.396421	APP/IGKC/SLC2A1/PDIA4/PPIB/PEBP1/PTGDS/LGMN	8
GSE3982_DC_VS_CENT_MEMORY_CD4_TCELL_UP	8/168	54/2013	0.0753643	0.436621	0.396421	CTSH/FTH1/TPP1/FN1/SPARC/PRCP/ANXA11/BASP1	8
GO_MIDBODY	7/168	45/2013	0.0755366	0.436621	0.396421	HSPA5/SLC2A1/GDI1/MYH10/ANXA11/CDC42/PDCD6IP	7
GO_NEGATIVE_REGULATION_OF_IMMUNE_SYSTEM_PROCESS	7/168	45/2013	0.0755366	0.436621	0.396421	EZR/APOA2/ANXA1/MIF/HIST1H4A/SFRP1/PGLYRP2	7
GSE20727_CTRL_VS_ROS_INH_AND_DNFB_ALLERGEN_TREATED_DC_UP	7/168	45/2013	0.0755366	0.436621	0.396421	ANP32A/FN1/PSAP/EPRS/PRCP/BTD/NONO	7
GSE3039_ALPHAALPHA_VS_ALPHABETA_CD8_TCELL_UP	7/168	45/2013	0.0755366	0.436621	0.396421	C1R/CTSV/LDHA/ALDOA/SLC2A1/TPI1/BASP1	7
GSE36476_CTRL_VS_TSST_ACT_72H_MEMORY_CD4_TCELL_YOUNG_DN	7/168	45/2013	0.0755366	0.436621	0.396421	SLC25A5/TXN/TPI1/ACTG1/TUBA1B/GGH/LGMN	7
GSE3982_EFF_MEMORY_CD4_TCELL_VS_TH2_DN	7/168	45/2013	0.0755366	0.436621	0.396421	SOD1/ENO1/TUBB/PDIA4/TKT/MYH10/GGH	7
GSE41176_UNSTIM_VS_ANTI_IGM_STIM_BCELL_1H_DN	7/168	45/2013	0.0755366	0.436621	0.396421	NPC2/FN1/GSN/PSAP/ANXA4/PRCP/TPI1	7
GO_MULTICELLULAR_ORGANISM_REPRODUCTION	10/168	73/2013	0.0774931	0.441296	0.400666	APP/CTSV/SOD1/HSPA5/CALR/PEBP1/SERPINF1/BCAP31/DSG1/SFRP1	10
GO_NEGATIVE_REGULATION_OF_CELLULAR_COMPONENT_ORGANIZATION	14/168	112/2013	0.0775046	0.441296	0.400666	CST3/APOE/APOA2/SLC25A5/GSN/VIM/HIST1H1E/CLU/HSPA8/HIST1H1B/GDI1/CDC42/B2M/TMSB4X	14
GO_DOUBLE_STRANDED_RNA_BINDING	5/168	28/2013	0.0778749	0.441296	0.400666	HSP90AB1/VIM/TUBA1B/TUBB4B/DHX9	5
GO_ERBB_SIGNALING_PATHWAY	5/168	28/2013	0.0778749	0.441296	0.400666	APP/HSP90AA1/CDC42/EFEMP1/LGMN	5
GO_HEAT_SHOCK_PROTEIN_BINDING	5/168	28/2013	0.0778749	0.441296	0.400666	DNAJA2/APOA2/HSP90AB1/HSPA5/HSPA8	5
GO_ORGANIC_HYDROXY_COMPOUND_TRANSPORT	5/168	28/2013	0.0778749	0.441296	0.400666	NPC2/AQP1/APOE/APOA2/CLU	5
GO_POSTSYNAPSE_ORGANIZATION	5/168	28/2013	0.0778749	0.441296	0.400666	APOE/MYH10/CDC42/ACTG1/LGMN	5
GSE25088_WT_VS_STAT6_KO_MACROPHAGE_DN	5/168	28/2013	0.0778749	0.441296	0.400666	HPX/ANXA1/TXN/EFEMP1/HNRNPD	5
GSE2770_IL12_AND_TGFB_VS_IL4_TREATED_ACT_CD4_TCELL_48H_DN	5/168	28/2013	0.0778749	0.441296	0.400666	ENO1/HSP90AB1/TXN/B2M/DSC1	5
GSE3982_CTRL_VS_LPS_48H_DC_DN	5/168	28/2013	0.0778749	0.441296	0.400666	CFB/SOD1/CLU/BASP1/LGALS3BP	5
MMEF2_Q6	5/168	28/2013	0.0778749	0.441296	0.400666	DNAJA2/GAPDH/HSPB1/HIST1H1B/ACTA1	5
MODULE_220	5/168	28/2013	0.0778749	0.441296	0.400666	APOE/GSTP1/FLNA/SERPINF1/DCT	5
RFX1_01	5/168	28/2013	0.0778749	0.441296	0.400666	ANXA1/GSN/BCAP31/HSPG2/STOML2	5
TONKS_TARGETS_OF_RUNX1_RUNX1T1_FUSION_ERYTHROCYTE_UP	5/168	28/2013	0.0778749	0.441296	0.400666	ENPP2/APP/HSPB1/SCG5/UCHL1	5
ZAMORA_NOS2_TARGETS_DN	5/168	28/2013	0.0778749	0.441296	0.400666	CD81/APP/EEF2/PDIA4/PDIA3	5
CATRRAGC_UNKNOWN	4/168	20/2013	0.0789763	0.441296	0.400666	EIF4G2/ALDOC/YWHAE/TLN1	4
DURAND_STROMA_S_UP	4/168	20/2013	0.0789763	0.441296	0.400666	CTSH/SERPINF1/NID2/LGMN	4
GO_KINASE_REGULATOR_ACTIVITY	4/168	20/2013	0.0789763	0.441296	0.400666	HSPB1/HSP90AB1/GSTP1/DNAJC3	4
GO_NEGATIVE_REGULATION_OF_NEURON_PROJECTION_DEVELOPMENT	4/168	20/2013	0.0789763	0.441296	0.400666	APOE/VIM/GDI1/B2M	4
GO_NEURON_PROJECTION_ORGANIZATION	4/168	20/2013	0.0789763	0.441296	0.400666	APP/APOE/CDC42/LGMN	4
GO_REACTIVE_OXYGEN_SPECIES_BIOSYNTHETIC_PROCESS	4/168	20/2013	0.0789763	0.441296	0.400666	SOD1/HSP90AA1/HSP90AB1/CLU	4
GO_SKELETAL_MUSCLE_ORGAN_DEVELOPMENT	4/168	20/2013	0.0789763	0.441296	0.400666	ELN/EEF2/ACTA1/BASP1	4
GO_STEROL_TRANSPORT	4/168	20/2013	0.0789763	0.441296	0.400666	NPC2/APOE/APOA2/CLU	4
GROSS_HYPOXIA_VIA_ELK3_DN	4/168	20/2013	0.0789763	0.441296	0.400666	ENO1/EPRS/HSPA5/SLC2A1	4
GSE10325_CD4_TCELL_VS_LUPUS_CD4_TCELL_DN	4/168	20/2013	0.0789763	0.441296	0.400666	IGKC/CAPN2/LGALS3BP/HNRNPD	4
GSE12392_WT_VS_IFNB_KO_CD8A_POS_SPLEEN_DC_DN	4/168	20/2013	0.0789763	0.441296	0.400666	ENPP2/STIM1/KLKB1/APOE	4
GSE14308_TH2_VS_TH17_DN	4/168	20/2013	0.0789763	0.441296	0.400666	CFB/TIPRL/TPI1/NONO	4
GSE16450_IMMATURE_VS_MATURE_NEURON_CELL_LINE_6H_IFNA_STIM_DN	4/168	20/2013	0.0789763	0.441296	0.400666	GM2A/FBLN2/STOML2/TLN1	4
GSE17186_CD21LOW_VS_CD21HIGH_TRANSITIONAL_BCELL_UP	4/168	20/2013	0.0789763	0.441296	0.400666	CD81/APP/ACTG1/LGMN	4
GSE2706_R848_VS_LPS_8H_STIM_DC_DN	4/168	20/2013	0.0789763	0.441296	0.400666	CFB/SPARC/CAPN2/PDIA3	4
GSE360_L_MAJOR_VS_M_TUBERCULOSIS_MAC_UP	4/168	20/2013	0.0789763	0.441296	0.400666	APOH/DCT/PSMD7/MFAP2	4
GSE3720_LPS_VS_PMA_STIM_VD1_GAMMADELTA_TCELL_UP	4/168	20/2013	0.0789763	0.441296	0.400666	C1S/ANXA1/CDC42/B2M	4
GSE3982_BCELL_VS_TH2_UP	4/168	20/2013	0.0789763	0.441296	0.400666	TPP1/IGKC/MYH3/BASP1	4
GSE3982_CENT_MEMORY_CD4_TCELL_VS_TH1_UP	4/168	20/2013	0.0789763	0.441296	0.400666	ITIH4/CLSTN1/ANXA1/EEF2	4
GSE41176_WT_VS_TAK1_KO_ANTI_IGM_STIM_BCELL_1H_UP	4/168	20/2013	0.0789763	0.441296	0.400666	PPIB/PEBP1/DNAJC3/PDCD6IP	4
KOKKINAKIS_METHIONINE_DEPRIVATION_48HR_UP	4/168	20/2013	0.0789763	0.441296	0.400666	HSPB1/HSP90AA1/GSTP1/IGFBP7	4
LUI_TARGETS_OF_PAX8_PPARG_FUSION	4/168	20/2013	0.0789763	0.441296	0.400666	ITM2B/HSP90AB1/HSPA8/B2M	4
MODULE_115	4/168	20/2013	0.0789763	0.441296	0.400666	EIF4G2/HSPB1/EEF2/EEF1D	4
MODULE_87	4/168	20/2013	0.0789763	0.441296	0.400666	SCG5/EEF2/CDC42/TUBB4B	4
MUNSHI_MULTIPLE_MYELOMA_UP	4/168	20/2013	0.0789763	0.441296	0.400666	EIF4G2/HSPA5/CALR/CANX	4
POMEROY_MEDULLOBLASTOMA_DESMOPLASIC_VS_CLASSIC_DN	4/168	20/2013	0.0789763	0.441296	0.400666	C1S/SCG5/UCHL1/IGFBP5	4
REACTOME_REGULATION_OF_PLK1_ACTIVITY_AT_G2_M_TRANSITION	4/168	20/2013	0.0789763	0.441296	0.400666	TUBB/HSP90AA1/YWHAE/TUBB4B	4
STTTCRNTTT_IRF_Q6	4/168	20/2013	0.0789763	0.441296	0.400666	IGFBP5/PSMA5/B2M/LGALS3BP	4
TCTGATA_MIR361	4/168	20/2013	0.0789763	0.441296	0.400666	BTF3/HSP90AA1/ACTG1/QKI	4
GSE43260_BTLA_POS_VS_NEG_INTRATUMORAL_CD8_TCELL_UP	11/168	83/2013	0.0798233	0.441296	0.400666	ALDOA/P4HB/GSTP1/HSPA5/PDIA4/PPIB/PDIA3/BCAP31/PSMD7/VCP/NUCB1	11
SENESE_HDAC3_TARGETS_UP	11/168	83/2013	0.0798233	0.441296	0.400666	EZR/TPP1/FN1/EPRS/HSP90AB1/ANXA4/GM2A/IGFBP5/YWHAZ/DHX9/SFRP1	11
GO_CELL_JUNCTION_ORGANIZATION	9/168	64/2013	0.0801689	0.441296	0.400666	FN1/FLNA/CDC42/ACTG1/DSG1/PLEC/SFRP1/PDCD6IP/TLN1	9
ETS2_B	6/168	37/2013	0.0821512	0.441296	0.400666	RGS12/SPARC/CANX/MYH10/C1QTNF5/TLN1	6
GO_CILIUM_ORGANIZATION	6/168	37/2013	0.0821512	0.441296	0.400666	GSN/TUBB/HSP90AA1/FLNA/YWHAE/TUBB4B	6
GO_NEGATIVE_REGULATION_OF_CELL_DEVELOPMENT	6/168	37/2013	0.0821512	0.441296	0.400666	APP/APOE/VIM/CALR/GDI1/B2M	6
GSE1432_1H_VS_24H_IFNG_MICROGLIA_DN	6/168	37/2013	0.0821512	0.441296	0.400666	C1S/C1R/CFB/PSMA4/PDIA3/LGALS3BP	6
GSE21670_IL6_VS_TGFB_AND_IL6_TREATED_STAT3_KO_CD4_TCELL_UP	6/168	37/2013	0.0821512	0.441296	0.400666	ANXA4/HSPA5/CAPN2/FLNA/TPI1/TUBA1B	6
GSE23568_ID3_TRANSDUCED_VS_ID3_KO_CD8_TCELL_DN	6/168	37/2013	0.0821512	0.441296	0.400666	CTSH/ITM2B/EIF4G2/DNAJA2/IGKC/B2M	6
GSE27670_CTRL_VS_BLIMP1_TRANSDUCED_GC_BCELL_DN	6/168	37/2013	0.0821512	0.441296	0.400666	HDLBP/EPRS/HSP90AA1/HSP90AB1/SPARC/HSPA8	6
GSE360_CTRL_VS_M_TUBERCULOSIS_DC_DN	6/168	37/2013	0.0821512	0.441296	0.400666	LDHA/TUBB/TXN/HSPA8/PSMA5/KARS	6
GSE43955_TH0_VS_TGFB_IL6_TH17_ACT_CD4_TCELL_60H_DN	6/168	37/2013	0.0821512	0.441296	0.400666	APOE/FN1/TTR/CALR/CANX/LRPPRC	6
GSE7831_UNSTIM_VS_CPG_STIM_PDC_4H_DN	6/168	37/2013	0.0821512	0.441296	0.400666	CTSH/ITM2B/GSN/PSAP/PRDX1/SFRP1	6
MALONEY_RESPONSE_TO_17AAG_DN	6/168	37/2013	0.0821512	0.441296	0.400666	LDHA/GM2A/PSMA5/TPI1/YWHAE/TMSB4X	6
KEGG_LYSOSOME	8/168	55/2013	0.0821927	0.441296	0.400666	CTSH/NPC2/TPP1/CTSV/PSAP/GM2A/ATP6V0A1/LGMN	8
MODULE_93	8/168	55/2013	0.0821927	0.441296	0.400666	IDH1/LDHA/SOD1/TTR/P4HB/PDIA4/PDIA3/PRDX1	8
GO_CELL_MORPHOGENESIS_INVOLVED_IN_DIFFERENTIATION	14/168	113/2013	0.0821996	0.441296	0.400666	EZR/APP/SOD1/APOE/FN1/HSP90AA1/HSP90AB1/UCHL1/FLNA/CALR/GDI1/MYH10/COL18A1/CDC42	14
AGGGCCA_MIR328	2/168	2013-06-01	0.0830567	0.441296	0.400666	SLC2A1/YWHAZ	2
AIYAR_COBRA1_TARGETS_UP	2/168	2013-06-01	0.0830567	0.441296	0.400666	EPRS/PRCP	2
AMIT_SERUM_RESPONSE_40_MCF10A	2/168	2013-06-01	0.0830567	0.441296	0.400666	GM2A/LGMN	2
BIOCARTA_MAL_PATHWAY	2/168	2013-06-01	0.0830567	0.441296	0.400666	CDC42/ACTA1	2
BIOCARTA_RHO_PATHWAY	2/168	2013-06-01	0.0830567	0.441296	0.400666	GSN/TLN1	2
BROWNE_HCMV_INFECTION_2HR_UP	2/168	2013-06-01	0.0830567	0.441296	0.400666	APOE/PTGDS	2
BYSTRYKH_HEMATOPOIESIS_STEM_CELL_SCP2_QTL_TRANS	2/168	2013-06-01	0.0830567	0.441296	0.400666	HSP90AB1/SPARC	2
CASORELLI_APL_SECONDARY_VS_DE_NOVO_UP	2/168	2013-06-01	0.0830567	0.441296	0.400666	ANXA5/CLU	2
chr15q23	2/168	2013-06-01	0.0830567	0.441296	0.400666	ANP32A/PKM	2
chr1q41	2/168	2013-06-01	0.0830567	0.441296	0.400666	EPRS/CAPN2	2
COLLIS_PRKDC_SUBSTRATES	2/168	2013-06-01	0.0830567	0.441296	0.400666	IGHG1/HSP90AA1	2
GAZDA_DIAMOND_BLACKFAN_ANEMIA_PROGENITOR_UP	2/168	2013-06-01	0.0830567	0.441296	0.400666	FTH1/ANXA5	2
GNF2_RTN1	2/168	2013-06-01	0.0830567	0.441296	0.400666	TUBB/GDI1	2
GO_A_BAND	2/168	2013-06-01	0.0830567	0.441296	0.400666	ALDOA/ENO1	2
GO_ADENYLATE_CYCLASE_INHIBITING_G_PROTEIN_COUPLED_RECEPTOR_SIGNALING_PATHWAY	2/168	2013-06-01	0.0830567	0.441296	0.400666	PSAP/FLNA	2
GO_ALCOHOL_CATABOLIC_PROCESS	2/168	2013-06-01	0.0830567	0.441296	0.400666	APOE/TPI1	2
GO_ANTIMICROBIAL_HUMORAL_IMMUNE_RESPONSE_MEDIATED_BY_ANTIMICROBIAL_PEPTIDE	2/168	2013-06-01	0.0830567	0.441296	0.400666	GAPDH/S100A7	2
GO_AXONAL_GROWTH_CONE	2/168	2013-06-01	0.0830567	0.441296	0.400666	HSP90AA1/HSP90AB1	2
GO_BASAL_PLASMA_MEMBRANE	2/168	2013-06-01	0.0830567	0.441296	0.400666	TF/AQP1	2
GO_CARDIAC_MUSCLE_CELL_MEMBRANE_REPOLARIZATION	2/168	2013-06-01	0.0830567	0.441296	0.400666	FLNA/YWHAE	2
GO_CELL_DEATH_IN_RESPONSE_TO_HYDROGEN_PEROXIDE	2/168	2013-06-01	0.0830567	0.441296	0.400666	PSAP/TXN	2
GO_CELLULAR_RESPONSE_TO_CADMIUM_ION	2/168	2013-06-01	0.0830567	0.441296	0.400666	SOD1/GSN	2
GO_CELLULAR_RESPONSE_TO_DSRNA	2/168	2013-06-01	0.0830567	0.441296	0.400666	IRF3/DHX9	2
GO_CELLULAR_RESPONSE_TO_NUTRIENT	2/168	2013-06-01	0.0830567	0.441296	0.400666	SOD1/SFRP1	2
GO_CERAMIDE_CATABOLIC_PROCESS	2/168	2013-06-01	0.0830567	0.441296	0.400666	PSAP/GM2A	2
GO_CYSTEINE_TYPE_ENDOPEPTIDASE_INHIBITOR_ACTIVITY	2/168	2013-06-01	0.0830567	0.441296	0.400666	CST3/CSTB	2
GO_CYTOPLASMIC_SEQUESTERING_OF_PROTEIN	2/168	2013-06-01	0.0830567	0.441296	0.400666	FLNA/TMSB4X	2
GO_CYTOSKELETAL_ANCHORING_AT_PLASMA_MEMBRANE	2/168	2013-06-01	0.0830567	0.441296	0.400666	EZR/TLN1	2
GO_ENDOPLASMIC_RETICULUM_QUALITY_CONTROL_COMPARTMENT	2/168	2013-06-01	0.0830567	0.441296	0.400666	CALR/CANX	2
GO_GLYCOLIPID_CATABOLIC_PROCESS	2/168	2013-06-01	0.0830567	0.441296	0.400666	PSAP/GM2A	2
GO_GOLGI_LOCALIZATION	2/168	2013-06-01	0.0830567	0.441296	0.400666	CDC42/YWHAZ	2
GO_HYPEROSMOTIC_RESPONSE	2/168	2013-06-01	0.0830567	0.441296	0.400666	AQP1/SLC2A1	2
GO_INTESTINAL_ABSORPTION	2/168	2013-06-01	0.0830567	0.441296	0.400666	EZR/APOA2	2
GO_LIPOPOLYSACCHARIDE_MEDIATED_SIGNALING_PATHWAY	2/168	2013-06-01	0.0830567	0.441296	0.400666	IRF3/MIF	2
GO_MACROPHAGE_CHEMOTAXIS	2/168	2013-06-01	0.0830567	0.441296	0.400666	MIF/KARS	2
GO_MACROPHAGE_MIGRATION	2/168	2013-06-01	0.0830567	0.441296	0.400666	MIF/KARS	2
GO_NATURAL_KILLER_CELL_ACTIVATION	2/168	2013-06-01	0.0830567	0.441296	0.400666	PRDX1/PGLYRP2	2
GO_NEGATIVE_REGULATION_OF_AMYLOID_PRECURSOR_PROTEIN_CATABOLIC_PROCESS	2/168	2013-06-01	0.0830567	0.441296	0.400666	APOE/CLU	2
GO_NEGATIVE_REGULATION_OF_DNA_RECOMBINATION	2/168	2013-06-01	0.0830567	0.441296	0.400666	HIST1H1E/HIST1H1B	2
GO_NEGATIVE_REGULATION_OF_GENE_SILENCING	2/168	2013-06-01	0.0830567	0.441296	0.400666	HIST1H1E/HIST1H1B	2
GO_NEGATIVE_REGULATION_OF_INTRINSIC_APOPTOTIC_SIGNALING_PATHWAY_IN_RESPONSE_TO_DNA_DAMAGE	2/168	2013-06-01	0.0830567	0.441296	0.400666	CLU/MIF	2
GO_NEGATIVE_REGULATION_OF_JNK_CASCADE	2/168	2013-06-01	0.0830567	0.441296	0.400666	GSTP1/SFRP1	2
GO_NEGATIVE_REGULATION_OF_PROTEIN_MATURATION	2/168	2013-06-01	0.0830567	0.441296	0.400666	CPB2/SNX12	2
GO_NEGATIVE_REGULATION_OF_REPRODUCTIVE_PROCESS	2/168	2013-06-01	0.0830567	0.441296	0.400666	CALR/SERPINF1	2
GO_NEGATIVE_REGULATION_OF_SMOOTH_MUSCLE_CELL_MIGRATION	2/168	2013-06-01	0.0830567	0.441296	0.400666	GSTP1/IGFBP5	2
GO_NEGATIVE_REGULATION_OF_STEROID_METABOLIC_PROCESS	2/168	2013-06-01	0.0830567	0.441296	0.400666	SOD1/APOE	2
GO_POSITIVE_REGULATION_OF_EPITHELIAL_CELL_APOPTOTIC_PROCESS	2/168	2013-06-01	0.0830567	0.441296	0.400666	GSN/COL18A1	2
GO_POSITIVE_REGULATION_OF_INTERFERON_BETA_PRODUCTION	2/168	2013-06-01	0.0830567	0.441296	0.400666	IRF3/DHX9	2
GO_POSITIVE_REGULATION_OF_LYMPHOCYTE_MIGRATION	2/168	2013-06-01	0.0830567	0.441296	0.400666	APP/S100A7	2
GO_POSITIVE_REGULATION_OF_REACTIVE_OXYGEN_SPECIES_METABOLIC_PROCESS	2/168	2013-06-01	0.0830567	0.441296	0.400666	SOD1/GSTP1	2
GO_POSITIVE_REGULATION_OF_SPROUTING_ANGIOGENESIS	2/168	2013-06-01	0.0830567	0.441296	0.400666	ANXA1/PKM	2
GO_POST_EMBRYONIC_ANIMAL_MORPHOGENESIS	2/168	2013-06-01	0.0830567	0.441296	0.400666	MFAP2/EFEMP1	2
GO_REGULATION_OF_LEUKOCYTE_APOPTOTIC_PROCESS	2/168	2013-06-01	0.0830567	0.441296	0.400666	ANXA1/MIF	2
[truncated: 8,892 more rows]
